# Supplementary material for: Identification of NOTCH-driven matrisome-associated genes as prognostic indicators of multiple myeloma patient survival
Source: Blood Cancer J. 2023 Sep 5;13(1):134. doi: 10.1038/s41408-023-00907-6 (PMC10480158; doi:10.1038/s41408-023-00907-6)
Supplement: Supplementary file 2 — Supplemental Table 1 [file 41408_2023_907_MOESM2_ESM.xlsx]

## Sheet: RPMI 8226_1x sig only
Gene	GeneID	Gene biotype	Description	shN1 #1 vs shNTC [log2FC]	padj	shN1 #2 vs shNTC [log2FC]	padj	shN2 #1 vs shNTC [log2FC]	padj	shN2 #2 vs shNTC [log2FC]	padj
A1BG-AS1	503538	lncRNA	A1BG antisense RNA 1	-0.163504	0.550852	-0.425859	0.00962967	-0.515391	0.00140457	-0.374837	0.0353873
AAAS	8086	protein_coding	aladin WD repeat nucleoporin	0.0479588	0.697827	0.172715	0.00784828	0.0984652	0.186086	0.164647	0.0166708
AACS	65985	protein_coding	acetoacetyl-CoA synthetase	0.106564	0.298536	0.20023	0.00366909	0.119043	0.125846	0.175342	0.0189636
AAGAB	79719	protein_coding	alpha and gamma adaptin binding protein	-0.00229916	0.988707	-0.231749	7.04737e-06	-0.405512	3.46959e-16	-0.0993092	0.114534
AAK1	22848	protein_coding	AP2 associated kinase 1	-0.0265482	0.909096	-0.322597	0.00086121	-0.126428	0.281702	-0.0838846	0.564819
AARS1	16	protein_coding	alanyl-tRNA synthetase 1	-0.0371985	0.760062	0.0222758	0.816707	0.178065	0.00377339	0.32997	1.134e-08
AASS	10157	protein_coding	aminoadipate-semialdehyde synthase	-0.167683	0.593248	-0.798324	4.0138e-06	-0.276422	0.176773	-0.00901613	0.983125
AATF	26574	protein_coding	apoptosis antagonizing transcription factor	0.0208771	0.87764	-0.052969	0.495069	-0.31426	1.83261e-08	-0.106168	0.129571
ABALON	103021294	lncRNA	apoptotic BCL2L1-antisense long non-coding RNA	0.0206185	0.934522	0.528811	2.31638e-08	0.0394786	0.816441	0.467354	2.03884e-06
ABCA1	19	protein_coding	ATP binding cassette subfamily A member 1	-0.264358	0.401563	-0.810374	4.52164e-05	-0.89091	6.12178e-06	0.0442285	0.915406
ABCA12	26154	protein_coding	ATP binding cassette subfamily A member 12	-0.157126	NA	-0.291666	0.199793	-0.542865	0.00630783	-0.223433	0.403026
ABCA2	20	protein_coding	ATP binding cassette subfamily A member 2	0.219379	0.000759208	0.467004	6.19777e-18	0.405653	1.13752e-13	0.266743	5.71828e-06
ABCA7	10347	protein_coding	ATP binding cassette subfamily A member 7	-0.256973	0.00016817	-0.207639	0.00107742	-0.0900408	0.234941	-0.112284	0.140683
ABCC1	4363	protein_coding	ATP binding cassette subfamily C member 1	0.0413097	0.69536	-0.247797	3.11617e-06	-0.179652	0.00112361	-0.186459	0.00102595
ABCC10	89845	protein_coding	ATP binding cassette subfamily C member 10	-0.108149	0.462371	-0.275934	0.00268529	-0.169712	0.092417	-0.0672361	0.641177
ABCD1	215	protein_coding	ATP binding cassette subfamily D member 1	-0.0750074	0.68312	-0.377428	7.36686e-05	-0.548825	3.23619e-09	-0.434618	7.55643e-06
ABCF3	55324	protein_coding	ATP binding cassette subfamily F member 3	-0.13345	0.131194	-0.241971	0.000231187	-0.313049	9.64441e-07	-0.255737	0.000138047
ABCG1	9619	protein_coding	ATP binding cassette subfamily G member 1	-0.0171994	0.93292	0.356964	4.61188e-06	0.215643	0.0109359	0.32019	9.19787e-05
ABCG2	9429	protein_coding	ATP binding cassette subfamily G member 2 (Junior blood group)	0.166919	0.0198596	0.580293	1.36301e-27	0.546543	1.53277e-24	0.415913	1.17915e-13
ABHD1	84696	protein_coding	abhydrolase domain containing 1	-0.0360838	0.86923	0.440824	4.46922e-07	0.216227	0.0289578	0.492855	2.5229e-08
ABHD11	83451	protein_coding	abhydrolase domain containing 11	-0.118503	0.353382	-0.0559498	0.636114	-0.352265	1.69872e-05	-0.0708901	0.578532
ABHD12	26090	protein_coding	abhydrolase domain containing 12, lysophospholipase	0.034868	0.663517	-0.198568	1.28996e-06	-0.34783	1.21714e-18	-0.233675	1.47672e-08
ABHD14A-ACY1	100526760	protein_coding	ABHD14A-ACY1 readthrough	0.0721118	0.566013	0.177595	0.0157471	0.208994	0.00350202	0.115418	0.190641
ABHD14B	84836	protein_coding	abhydrolase domain containing 14B	0.115008	0.0351053	0.214571	4.67e-07	0.206269	1.37836e-06	0.168623	0.000190205
ABHD15	116236	protein_coding	abhydrolase domain containing 15	-0.0128397	0.951041	0.291714	0.00026448	0.318338	5.51125e-05	0.192927	0.0329703
ABHD16A	7920	protein_coding	abhydrolase domain containing 16A, phospholipase	-0.100423	0.339529	-0.126114	0.10151	-0.212013	0.00259388	-0.137896	0.0874442
ABHD18	80167	protein_coding	abhydrolase domain containing 18	-0.154832	0.246753	-0.296704	0.00154885	-0.224679	0.0221061	-0.10772	0.399344
ABHD2	11057	protein_coding	abhydrolase domain containing 2, acylglycerol lipase	0.136927	0.00711231	0.515912	6.13843e-39	0.16518	0.000153179	0.280491	2.27956e-11
ABHD5	51099	protein_coding	abhydrolase domain containing 5, lysophosphatidic acid acyltransferase	-0.108425	0.464183	-0.100865	0.371519	-0.246017	0.00909333	-0.0706012	0.621916
ABHD6	57406	protein_coding	abhydrolase domain containing 6, acylglycerol lipase	-0.0987453	0.514731	-0.464329	9.4701e-08	-0.263524	0.00409439	-0.325196	0.000478369
ABHD8	79575	protein_coding	abhydrolase domain containing 8	-0.180486	0.159437	-0.305626	0.00125333	-0.208853	0.0387043	-0.149704	0.200599
ABI1	10006	protein_coding	abl interactor 1	-0.0274111	0.807994	0.0460996	0.514322	-0.0126144	0.891156	-0.231656	1.41277e-05
ABITRAM	54942	protein_coding	actin binding transcription modulator	0.158221	0.317746	0.185336	0.113899	0.31826	0.00244854	0.214177	0.0772845
ABL1	25	protein_coding	ABL proto-oncogene 1, non-receptor tyrosine kinase	-0.0636254	0.459849	-0.127942	0.0216222	-0.26397	2.10341e-07	-0.184787	0.000732599
ABL2	27	protein_coding	ABL proto-oncogene 2, non-receptor tyrosine kinase	0.161055	0.0242593	-0.0387853	0.655929	-0.193373	0.00162112	-0.0716518	0.389363
ABLIM1	3983	protein_coding	actin binding LIM protein 1	0.322817	1.93922e-10	0.82194	1.45437e-74	0.810185	1.21627e-72	0.529192	1.11564e-29
ABTB2	25841	protein_coding	ankyrin repeat and BTB domain containing 2	-0.162211	0.65214	-0.363209	0.0879322	-0.57942	0.00332148	-0.194808	0.480787
ACAA1	30	protein_coding	acetyl-CoA acyltransferase 1	-0.172094	0.129989	-0.278753	0.00112394	-0.329312	9.02118e-05	-0.157312	0.120595
ACAA2	10449	protein_coding	acetyl-CoA acyltransferase 2	-0.0149472	0.884186	0.161773	0.000142871	0.106523	0.0198149	0.0781587	0.135295
ACAD10	80724	protein_coding	acyl-CoA dehydrogenase family member 10	0.147778	0.304673	0.217844	0.0316311	0.340278	0.000278008	0.205969	0.0591743
ACADM	34	protein_coding	acyl-CoA dehydrogenase medium chain	-0.0153914	0.932804	-0.255172	0.000681019	-0.279858	0.000167075	-0.171809	0.0419014
ACADVL	37	protein_coding	acyl-CoA dehydrogenase very long chain	-0.0364379	0.642726	0.169449	2.80161e-05	0.111969	0.00941691	0.204256	4.41676e-07
ACAP2	23527	protein_coding	ArfGAP with coiled-coil, ankyrin repeat and PH domains 2	-0.129246	0.101336	-0.197067	0.00115639	-0.204496	0.000716514	-0.126526	0.0675988
ACAP3	116983	protein_coding	ArfGAP with coiled-coil, ankyrin repeat and PH domains 3	0.0064105	0.976552	0.255182	0.00065211	0.238919	0.00160101	0.128597	0.158408
ACAT1	38	protein_coding	acetyl-CoA acetyltransferase 1	0.290345	1.51615e-09	0.463993	8.30115e-26	0.491863	4.51108e-29	0.371096	2.65833e-16
ACAT2	39	protein_coding	acetyl-CoA acetyltransferase 2	0.0388557	0.689242	0.244658	2.16202e-07	0.358073	3.08836e-15	0.162263	0.00178571
ACBD3	64746	protein_coding	acyl-CoA binding domain containing 3	0.00168804	0.992283	-0.182986	0.000421395	-0.221485	1.28191e-05	0.0474736	0.539754
ACBD5	91452	protein_coding	acyl-CoA binding domain containing 5	-0.37802	1.40808e-06	-0.12945	0.125739	-0.276569	0.000212822	-0.342513	5.41496e-06
ACBD6	84320	protein_coding	acyl-CoA binding domain containing 6	0.106378	0.113438	0.24175	5.14359e-07	0.209655	1.85047e-05	0.187404	0.000270512
ACBD7	414149	protein_coding	acyl-CoA binding domain containing 7	-0.0492382	0.875481	0.504973	6.22386e-05	0.524355	2.86909e-05	0.414568	0.0023037
ACHE	43	protein_coding	acetylcholinesterase (Cartwright blood group)	-0.514942	NA	-0.584017	NA	-0.62789	2.29522e-05	-0.562249	NA
ACIN1	22985	protein_coding	apoptotic chromatin condensation inducer 1	-0.0338618	0.716395	0.00834132	0.918643	-0.139387	0.00394212	0.012007	0.90152
ACO1	48	protein_coding	aconitase 1	0.0747036	0.63741	0.292987	0.000353681	0.21525	0.0131885	0.117473	0.284812
ACOT7	11332	protein_coding	acyl-CoA thioesterase 7	-0.049442	0.742005	0.276278	0.000158557	0.0710755	0.480122	0.0527761	0.665572
ACOX1	51	protein_coding	acyl-CoA oxidase 1	-0.213054	0.0225398	-0.223994	0.00494288	-0.342144	6.88604e-06	-0.0833186	0.450694
ACP1	52	protein_coding	acid phosphatase 1	0.137845	0.011554	0.235897	9.21961e-08	0.219813	7.74719e-07	0.0720632	0.22583
ACP2	53	protein_coding	acid phosphatase 2, lysosomal	-0.178383	0.018515	-0.299428	1.24802e-06	-0.434422	6.51441e-13	-0.152161	0.0323865
ACP3	55	protein_coding	acid phosphatase 3	-0.201085	0.0355028	0.00199595	0.988873	0.0031612	0.985149	0.468914	5.56263e-11
ACP5	54	protein_coding	acid phosphatase 5, tartrate resistant	-0.416749	0.00130919	-0.141865	0.311396	-0.0465159	0.806019	0.0176678	0.945594
ACP6	51205	protein_coding	acid phosphatase 6, lysophosphatidic	0.163784	0.0324818	0.370562	1.80749e-10	0.547097	1.48424e-22	0.277811	7.25142e-06
ACSBG1	23205	protein_coding	acyl-CoA synthetase bubblegum family member 1	-0.0972586	0.495284	-0.0404711	0.753287	-0.24692	0.00490399	-0.0509925	0.72559
ACSF2	80221	protein_coding	acyl-CoA synthetase family member 2	-0.160396	0.288574	0.356898	0.000210942	0.252092	0.0141072	0.209903	0.0639444
ACSL1	2180	protein_coding	acyl-CoA synthetase long chain family member 1	0.160171	0.0671358	0.14153	0.0580267	0.205262	0.00318712	0.141375	0.0767299
ACSL4	2182	protein_coding	acyl-CoA synthetase long chain family member 4	-0.0768986	0.321285	-0.571881	5.34108e-33	-0.230508	3.80606e-06	-0.142636	0.0100855
ACSM3	6296	protein_coding	acyl-CoA synthetase medium chain family member 3	-0.0507307	0.778403	-0.485095	1.03879e-08	-0.297372	0.000735264	-0.415687	2.52953e-06
ACSM5	54988	protein_coding	acyl-CoA synthetase medium chain family member 5	0.422232	0.000117715	-0.559559	8.82097e-08	0.196808	0.0898133	-0.998272	2.47536e-20
ACSS1	84532	protein_coding	acyl-CoA synthetase short chain family member 1	0.237508	0.000149669	0.44351	9.42262e-17	0.482084	7.82879e-20	0.263563	5.12194e-06
ACSS2	55902	protein_coding	acyl-CoA synthetase short chain family member 2	0.137639	0.256196	0.060555	0.608097	0.177644	0.0518009	0.300036	0.000419842
ACTB	60	protein_coding	actin beta	-0.1804	1.18619e-05	0.123577	0.00198198	0.0814417	0.0613421	0.151782	0.000135947
ACTG1	71	protein_coding	actin gamma 1	-0.111325	0.0135274	0.185445	5.53834e-07	0.134872	0.000462853	0.0672273	0.149476
ACTL6A	86	protein_coding	actin like 6A	0.0781935	0.096509	0.369491	3.32992e-30	0.22575	1.39347e-11	0.247938	2.27098e-13
ACTL8	81569	protein_coding	actin like 8	0.107318	0.11622	0.44191	1.12611e-20	0.479645	2.41211e-24	0.272264	4.92585e-08
ACTR1B	10120	protein_coding	actin related protein 1B	0.140551	0.0171976	0.162836	0.00109807	0.193227	7.253e-05	0.127039	0.0206788
ACTR3	10096	protein_coding	actin related protein 3	-0.0592053	0.386586	-0.184054	1.72908e-05	-0.187439	1.15088e-05	-0.0555271	0.344815
ACTR3B	57180	protein_coding	actin related protein 3B	0.251063	0.0593983	0.255641	0.0211309	0.291795	0.00707477	0.375691	0.000467155
ACTR3C	653857	protein_coding	actin related protein 3C	-0.353699	0.00435304	-0.421182	8.91852e-05	-0.363486	0.000870196	-0.280546	0.0186639
ACVR1	90	protein_coding	activin A receptor type 1	-0.05709	0.813678	-0.448048	6.94159e-05	-0.499842	7.4002e-06	-0.34073	0.00501199
ACVR1C	130399	protein_coding	activin A receptor type 1C	-0.133466	NA	-0.585684	0.00786534	-0.326264	0.197848	-0.368486	0.153384
ACVR2B	93	protein_coding	activin A receptor type 2B	0.194879	0.202213	0.0844869	0.575027	0.429663	4.22659e-05	-0.0850386	0.631153
ACY1	95	protein_coding	aminoacylase 1	0.0845614	0.498412	0.188368	0.013712	0.224461	0.00249887	0.0918154	0.363509
ACY3	91703	protein_coding	aminoacylase 3	-0.355331	0.128759	0.610031	0.000248223	0.417949	0.0193799	0.299222	0.145844
ACYP2	98	protein_coding	acylphosphatase 2	0.290654	0.121643	0.670414	3.31157e-07	0.496506	0.0003084	0.522241	0.00021648
ADA	100	protein_coding	adenosine deaminase	0.0170408	0.897941	-0.159139	0.00499973	-0.267366	5.84021e-07	-0.0358458	0.699514
ADA2	51816	protein_coding	adenosine deaminase 2	-0.0669921	0.753272	0.376898	0.000241576	0.481456	1.26243e-06	0.354831	0.000899744
ADAM10	102	protein_coding	ADAM metallopeptidase domain 10	0.061009	0.295127	-0.338724	1.40629e-20	-0.180111	2.07293e-06	-0.207391	5.73221e-08
ADAM11	4185	protein_coding	ADAM metallopeptidase domain 11	0.0465949	0.920164	0.451804	0.0232269	0.0715529	0.82316	0.629365	0.00116897
ADAM15	8751	protein_coding	ADAM metallopeptidase domain 15	0.116027	0.0270499	0.328884	3.98017e-16	0.340807	2.54529e-17	0.144319	0.00142834
ADAM17	6868	protein_coding	ADAM metallopeptidase domain 17	-0.146845	0.0547085	-0.4554	2.82836e-15	-0.453156	3.47421e-15	-0.603129	1.14729e-24
ADAM19	8728	protein_coding	ADAM metallopeptidase domain 19	-0.0552151	0.668272	0.42654	2.67957e-12	0.150997	0.0343311	0.633625	3.14194e-26
ADAM23	8745	protein_coding	ADAM metallopeptidase domain 23	0.288568	7.35158e-07	-0.324684	3.65362e-09	-0.425086	3.90818e-15	-0.698951	4.43149e-38
ADAM28	10863	protein_coding	ADAM metallopeptidase domain 28	-0.164972	0.434626	-0.627689	1.45792e-06	-0.271632	0.0603079	-0.138145	0.462237
ADAM8	101	protein_coding	ADAM metallopeptidase domain 8	-0.137904	0.241689	-0.472216	2.04345e-09	-0.45712	6.49164e-09	-0.380809	3.51702e-06
ADAM9	8754	protein_coding	ADAM metallopeptidase domain 9	0.0039868	0.980134	-0.189977	0.000431018	0.0699628	0.290378	-0.0266089	0.784981
ADAMTSL2	9719	protein_coding	ADAMTS like 2	0.193781	0.512054	0.59304	0.000472995	0.284458	0.155987	0.451629	0.0158833
ADAMTSL4	54507	protein_coding	ADAMTS like 4	-0.436297	NA	-0.747442	0.000443761	-0.723102	0.0007396	-0.477795	0.0468026
ADAR	103	protein_coding	adenosine deaminase RNA specific	-0.110772	0.00686612	-0.708791	4.58657e-106	-1.07579	6.09157e-242	-0.515199	5.55888e-56
ADARB1	104	protein_coding	adenosine deaminase RNA specific B1	0.254232	0.00584968	0.636729	1.64767e-18	0.785645	2.07504e-28	0.428587	3.16779e-08
ADAT1	23536	protein_coding	adenosine deaminase tRNA specific 1	-0.218227	0.000588003	-0.315946	1.14008e-08	-0.236268	3.00886e-05	-0.16543	0.00772014
ADCK2	90956	protein_coding	aarF domain containing kinase 2	0.081465	0.673644	0.562531	1.70178e-09	0.500099	1.22221e-07	0.262944	0.0164001
ADCY1	107	protein_coding	adenylate cyclase 1	0.0744671	0.343818	-0.346385	2.05302e-12	-0.14713	0.00604233	-0.644439	1.56364e-38
ADCY3	109	protein_coding	adenylate cyclase 3	-0.0778025	0.419206	0.0345829	0.698822	0.0962777	0.169399	-0.169763	0.00902879
ADCY5	111	protein_coding	adenylate cyclase 5	0.486492	0.000897331	0.426313	0.00155135	0.297976	0.0407658	0.237879	0.148201
ADCY7	113	protein_coding	adenylate cyclase 7	-0.0323072	0.683943	-0.0529826	0.291508	-0.00268717	0.973509	-0.115348	0.00948989
ADD2	119	protein_coding	adducin 2	0.196584	1.601e-05	0.379773	7.06928e-22	0.378179	8.56522e-22	0.259383	4.33168e-10
ADD3	120	protein_coding	adducin 3	-0.0990326	0.669151	0.2422	0.0668726	0.665074	3.69079e-09	0.292521	0.0282815
ADGRA3	166647	protein_coding	adhesion G protein-coupled receptor A3	0.323203	0.0611248	0.418551	0.00228463	0.591945	5.16115e-06	-0.0677275	0.791822
ADGRB1	575	protein_coding	adhesion G protein-coupled receptor B1	0.611134	1.04869e-12	1.38346	2.97368e-73	1.31537	3.92596e-66	0.937621	5.65768e-32
ADGRB2	576	protein_coding	adhesion G protein-coupled receptor B2	0.213611	0.49841	0.720342	6.58752e-05	0.548815	0.00370837	0.389894	0.0694629
ADGRE1	2015	protein_coding	adhesion G protein-coupled receptor E1	-0.748106	1.93922e-10	-1.35628	2.38936e-33	-1.45495	8.38625e-38	-1.16091	2.077e-24
ADGRE2	30817	protein_coding	adhesion G protein-coupled receptor E2	0.0875385	0.639427	0.509739	2.26332e-08	0.300878	0.00228169	0.205765	0.0698394
ADGRE5	976	protein_coding	adhesion G protein-coupled receptor E5	-0.0811611	0.393526	0.182721	0.00267022	-0.0861879	0.239141	0.123515	0.0753349
ADGRG1	9289	protein_coding	adhesion G protein-coupled receptor G1	0.113276	0.667734	1.49178	7.41938e-38	1.10825	1.56842e-20	0.917773	1.66544e-13
ADGRG3	222487	protein_coding	adhesion G protein-coupled receptor G3	0.0846845	NA	1.01811	3.18546e-07	0.70379	0.000801764	0.673337	0.00202398
ADGRG5	221188	protein_coding	adhesion G protein-coupled receptor G5	-0.00911796	0.98523	0.797617	4.43631e-08	1.20966	3.00238e-18	1.04223	3.96598e-13
ADGRG6	57211	protein_coding	adhesion G protein-coupled receptor G6	0.00998665	0.943189	-0.11434	0.066285	-0.0870396	0.195108	-0.249178	1.26719e-05
ADGRL1	22859	protein_coding	adhesion G protein-coupled receptor L1	-0.0354427	0.7534	-0.145738	0.0126749	-0.273981	3.97402e-07	-0.0463673	0.593368
ADGRL3	23284	protein_coding	adhesion G protein-coupled receptor L3	-0.157371	0.478412	-0.483847	0.000348105	0.0569989	0.793578	0.0074155	0.982062
ADI1	55256	protein_coding	acireductone dioxygenase 1	-0.0342617	0.755626	0.459104	6.71956e-21	0.573192	1.18743e-32	0.124483	0.0398985
ADK	132	protein_coding	adenosine kinase	0.144709	0.0962587	0.270897	2.45303e-05	0.0326149	0.762301	0.26341	7.68939e-05
ADM	133	protein_coding	adrenomedullin	0.252018	0.0512527	0.841749	1.60995e-19	0.49274	5.17325e-07	0.738477	1.11094e-14
ADM2	79924	protein_coding	adrenomedullin 2	0.00250558	0.994891	-0.205069	0.082936	0.0855583	0.565498	0.563185	1.72377e-08
ADM5	199800	protein_coding	adrenomedullin 5 (putative)	-0.0406186	0.931779	0.382704	0.0670915	0.543845	0.00530634	0.143463	0.642818
ADNP2	22850	protein_coding	ADNP homeobox 2	-0.204406	0.0440518	0.00283322	0.984707	-0.390091	9.48122e-07	0.172838	0.0576946
ADPGK	83440	protein_coding	ADP dependent glucokinase	-0.0570245	0.336909	-0.198131	1.23136e-07	-0.115155	0.00390921	-0.119393	0.00389194
ADPRH	141	protein_coding	ADP-ribosylarginine hydrolase	-0.226221	0.172995	-0.54817	3.82056e-06	-0.628831	9.3612e-08	-0.515411	2.91967e-05
ADPRS	54936	protein_coding	ADP-ribosylserine hydrolase	-0.041059	0.726453	-0.400474	9.2942e-13	-0.422303	4.20585e-14	-0.386194	2.07377e-11
ADSL	158	protein_coding	adenylosuccinate lyase	0.0530625	0.583476	0.234231	7.09762e-06	0.266913	2.04545e-07	0.149669	0.00991245
ADSS2	159	protein_coding	adenylosuccinate synthase 2	-0.0107431	0.921238	-0.0482477	0.404228	-0.134508	0.00389901	-0.086196	0.111279
ADTRP	84830	protein_coding	androgen dependent TFPI regulating protein	-0.254129	0.00361423	-0.0361444	0.757848	-0.352615	2.49021e-06	0.352606	1.89979e-06
AEN	64782	protein_coding	apoptosis enhancing nuclease	-0.139493	0.176586	-0.350567	1.40648e-06	-0.685161	1.1973e-22	-0.425884	5.15161e-09
AFAP1	60312	protein_coding	actin filament associated protein 1	-0.0947733	0.357706	-0.354199	4.64861e-08	-0.395179	8.33863e-10	-0.291215	1.88025e-05
AFAP1-AS1	84740	lncRNA	AFAP1 antisense RNA 1	-0.134235	0.000129619	-0.373227	2.47868e-35	-0.525797	2.04292e-69	-0.325802	1.1485e-26
AFAP1L2	84632	protein_coding	actin filament associated protein 1 like 2	-0.588877	3.16502e-10	-0.271909	0.00434105	0.0995452	0.407296	-0.939249	6.84224e-26
AFDN	4301	protein_coding	afadin, adherens junction formation factor	0.283159	0.000257971	0.400236	2.82133e-09	0.493338	6.77436e-14	0.338429	1.54742e-06
AFF1	4299	protein_coding	AF4/FMR2 family member 1	-0.207451	0.000198627	-0.411169	1.96335e-17	-0.516565	5.27548e-27	-0.260443	2.99717e-07
AFF4	27125	protein_coding	AF4/FMR2 family member 4	-0.0497808	0.686967	-0.454422	7.27594e-14	-0.547647	9.90175e-20	-0.396968	1.95283e-10
AFG1L	246269	protein_coding	AFG1 like ATPase	-0.107399	0.721889	-0.39975	0.0126749	-0.421133	0.00844534	-0.219729	0.266136
AFG3L1P	172	transcribed_pseudogene	AFG3 like matrix AAA peptidase subunit 1, pseudogene	0.216171	0.388518	0.400517	0.0159623	0.441797	0.0069505	0.322671	0.0815635
AFTPH	54812	protein_coding	aftiphilin	-0.101903	0.277011	-0.253389	5.2059e-05	-0.232355	0.000237874	-0.227066	0.000535084
AGAP1	116987	protein_coding	ArfGAP with GTPase domain, ankyrin repeat and PH domain 1	0.317218	2.21987e-11	0.245291	1.0839e-07	0.345377	1.03271e-14	0.235819	7.05498e-07
AGAP2	116986	protein_coding	ArfGAP with GTPase domain, ankyrin repeat and PH domain 2	-0.114059	0.217009	-0.379946	1.21416e-09	-0.352965	1.77351e-08	-0.176961	0.0127763
AGAP2-AS1	100130776	lncRNA	AGAP2 antisense RNA 1	-0.202704	0.308857	-0.355775	0.00989732	-0.318014	0.0243366	-0.148093	0.4244
AGAP3	116988	protein_coding	ArfGAP with GTPase domain, ankyrin repeat and PH domain 3	0.0796669	0.509866	0.140356	0.073778	0.32358	2.32373e-06	0.0757561	0.456675
AGBL5	60509	protein_coding	ATP/GTP binding protein like 5	0.150659	0.107479	0.473362	4.3995e-13	0.467082	8.56652e-13	0.363721	1.11245e-07
AGFG1	3267	protein_coding	ArfGAP with FG repeats 1	-0.0136484	0.93292	-0.235491	0.00039714	-0.158388	0.0251966	-0.158454	0.033485
AGFG2	3268	protein_coding	ArfGAP with FG repeats 2	-0.219348	0.050312	-0.0845974	0.464481	-0.283864	0.00174776	-0.205338	0.0423974
AGGF1	55109	protein_coding	angiogenic factor with G-patch and FHA domains 1	-0.0024602	0.988305	-0.158239	0.00414593	0.0251425	0.772159	-0.228205	2.8517e-05
AGK	55750	protein_coding	acylglycerol kinase	0.234041	4.04595e-05	-0.0427409	0.570339	0.0169332	0.855384	0.0354277	0.699514
AGO1	26523	protein_coding	argonaute RISC component 1	-0.0517796	0.636635	-0.215279	0.000213209	-0.172703	0.00389859	-0.198292	0.0012083
AGO2	27161	protein_coding	argonaute RISC catalytic component 2	0.0300649	0.795646	0.191621	0.000443409	0.196219	0.000308692	0.065378	0.38655
AGO3	192669	protein_coding	argonaute RISC catalytic component 3	-0.110978	0.2594	-0.206327	0.00271329	0.0750653	0.382965	-0.099138	0.252521
AGPAT1	10554	protein_coding	1-acylglycerol-3-phosphate O-acyltransferase 1	-0.109837	0.150832	-0.175391	0.00210685	-0.211286	0.000151736	-0.130161	0.0396093
AGPAT2	10555	protein_coding	1-acylglycerol-3-phosphate O-acyltransferase 2	0.243771	0.000863446	0.703687	4.24906e-32	0.479476	4.81671e-15	0.489521	3.48569e-15
AGPAT5	55326	protein_coding	1-acylglycerol-3-phosphate O-acyltransferase 5	0.0899822	0.303904	-0.316779	2.30493e-08	0.218294	0.000128646	-0.0276292	0.797835
AGRN	375790	protein_coding	agrin	0.0672962	0.489165	-0.910066	7.11032e-64	-1.08051	3.40879e-89	-0.713897	2.34385e-39
AGTRAP	57085	protein_coding	angiotensin II receptor associated protein	-0.0526968	0.711169	0.382427	7.81134e-09	0.366097	3.658e-08	0.318993	4.63508e-06
AHCY	191	protein_coding	adenosylhomocysteinase	0.0415738	0.708882	0.337822	2.27832e-10	0.426764	3.32619e-16	0.137964	0.0277993
AHNAK	79026	protein_coding	AHNAK nucleoprotein	0.0660171	0.773986	0.676087	1.45764e-10	0.50069	3.88373e-06	0.465308	2.9994e-05
AHNAK2	113146	protein_coding	AHNAK nucleoprotein 2	0.210555	0.529451	1.01121	2.45192e-08	0.906128	8.13115e-07	0.566477	0.00579359
AHSA1	10598	protein_coding	activator of HSP90 ATPase activity 1	-0.0387782	0.71288	0.161226	0.0027988	0.0945504	0.118804	-0.0165135	0.879875
AHSA2P	130872	transcribed_pseudogene	activator of HSP90 ATPase homolog 2, pseudogene	0.167474	0.173308	0.153506	0.129459	0.2935	0.00104871	0.215333	0.0294895
AIDA	64853	protein_coding	axin interactor, dorsalization associated	-0.00303053	0.985839	-0.0999499	0.0989266	-0.171676	0.00187782	-0.0604347	0.430858
AIFM1P1	645120	pseudogene	AIFM1 pseudogene 1	-0.00485847	NA	-0.659831	0.00140025	-0.858995	1.93113e-05	-0.970396	1.79056e-06
AIFM2	84883	protein_coding	apoptosis inducing factor mitochondria associated 2	0.0245742	0.902435	-0.00983391	0.948224	-0.305176	0.000250335	-0.157579	0.112241
AIG1	51390	protein_coding	androgen induced 1	-0.000804133	0.99777	-0.267273	0.000533362	-0.309048	4.77406e-05	-0.183271	0.0336919
AIM2	9447	protein_coding	absent in melanoma 2	-0.33031	1.32259e-05	-2.04865	3.69816e-176	-1.80414	2.80813e-143	-0.980435	1.75821e-46
AIMP2	7965	protein_coding	aminoacyl tRNA synthetase complex interacting multifunctional protein 2	-0.00878516	0.967486	0.211028	0.0093713	0.0923099	0.359277	0.0327027	0.828658
AJAP1	55966	protein_coding	adherens junctions associated protein 1	0.210799	0.171872	0.301654	0.00879416	0.0118842	0.954892	-0.171479	0.240907
AK2	204	protein_coding	adenylate kinase 2	-0.013555	0.891688	-0.0846989	0.0616291	-0.208428	1.61482e-07	-0.102208	0.0255906
AK2P1	266920	pseudogene	adenylate kinase 2 pseudogene 1	0.118997	0.269062	-0.0824434	0.3772	-0.270578	0.000282104	-0.100487	0.306933
AK4	205	protein_coding	adenylate kinase 4	0.186198	0.0769716	-0.437741	4.10612e-08	-0.452826	1.21084e-08	-0.482136	2.39652e-09
AK4P1	206	pseudogene	adenylate kinase 4 pseudogene 1	0.202556	0.149584	-0.49733	1.75277e-06	-0.483641	3.42895e-06	-0.482421	7.50687e-06
AK4P3	645619	pseudogene	adenylate kinase 4 pseudogene 3	0.120512	0.491196	-0.54879	1.48814e-07	-0.479807	5.06904e-06	-0.548058	3.85806e-07
AKAP10	11216	protein_coding	A-kinase anchoring protein 10	-0.0560934	0.737391	-0.274346	0.00126447	-0.274675	0.00128348	-0.226624	0.0141399
AKAP11	11215	protein_coding	A-kinase anchoring protein 11	-0.0345062	0.792385	-0.41598	1.61327e-12	-0.252117	3.75619e-05	-0.268792	1.62093e-05
AKAP13	11214	protein_coding	A-kinase anchoring protein 13	-0.0624718	0.583346	-0.227057	0.000365056	-0.310849	4.44478e-07	-0.279216	1.15491e-05
AKAP8L	26993	protein_coding	A-kinase anchoring protein 8 like	-0.0599888	0.535752	-0.183563	0.00117392	-0.209768	0.00016809	-0.104914	0.11855
AKIRIN1	79647	protein_coding	akirin 1	0.0330862	0.713972	-0.356154	1.82379e-16	-0.32545	5.70698e-14	-0.184171	8.04078e-05
AKR1A1	10327	protein_coding	aldo-keto reductase family 1 member A1	0.0683638	0.34974	0.281324	2.60563e-10	0.281978	2.18612e-10	0.226231	1.18348e-06
AKR1B1	231	protein_coding	aldo-keto reductase family 1 member B	0.0134043	0.937125	0.60507	1.17577e-22	0.493281	3.08604e-15	0.330992	5.95346e-07
AKR1C2	1646	protein_coding	aldo-keto reductase family 1 member C2	-0.270195	NA	0.737895	0.000412788	0.245812	0.36443	0.31243	0.245017
AKR1C3	8644	protein_coding	aldo-keto reductase family 1 member C3	0.346913	NA	1.05635	7.56727e-08	0.769903	0.000170584	0.755384	0.000342764
AKR7A2	8574	protein_coding	aldo-keto reductase family 7 member A2	0.105572	0.181481	0.396425	2.86931e-14	0.423276	2.82212e-16	0.288399	1.67871e-07
AKT1S1	84335	protein_coding	AKT1 substrate 1	0.0664108	0.584915	0.0457039	0.638723	0.0700065	0.435468	-0.209838	0.00377447
ALDH16A1	126133	protein_coding	aldehyde dehydrogenase 16 family member A1	0.0182212	0.921238	0.113902	0.204575	0.127874	0.148017	0.25599	0.00116242
ALDH18A1	5832	protein_coding	aldehyde dehydrogenase 18 family member A1	0.273216	7.79227e-07	0.340235	1.48293e-11	0.303276	2.51052e-09	0.297706	1.12698e-08
ALDH1B1	219	protein_coding	aldehyde dehydrogenase 1 family member B1	0.121275	0.200747	0.220257	0.00104526	0.191964	0.00531628	0.205537	0.00379424
ALDH1L2	160428	protein_coding	aldehyde dehydrogenase 1 family member L2	-0.00459311	0.987193	-0.0412066	0.775781	0.137219	0.212416	0.299074	0.00171789
ALDH3A2	224	protein_coding	aldehyde dehydrogenase 3 family member A2	-0.00339383	0.987218	0.178291	0.0115644	0.136616	0.0695128	0.201554	0.00532709
ALDH3B1	221	protein_coding	aldehyde dehydrogenase 3 family member B1	0.000461128	0.998656	-0.199867	0.0213353	-0.0378076	0.776422	-0.235702	0.00751405
ALDH5A1	7915	protein_coding	aldehyde dehydrogenase 5 family member A1	0.0710196	0.724523	0.437398	4.84837e-06	0.34592	0.000474673	0.419347	2.21185e-05
ALDH9A1	223	protein_coding	aldehyde dehydrogenase 9 family member A1	0.0813494	0.223852	0.148686	0.00158878	0.126729	0.00903477	0.0432105	0.542153
ALG10	84920	protein_coding	ALG10 alpha-1,2-glucosyltransferase	-0.0446016	0.823683	-0.259892	0.00651521	-0.0470996	0.746797	-0.00736698	0.973781
ALG10B	144245	protein_coding	ALG10 alpha-1,2-glucosyltransferase B	-0.238457	0.0659142	-0.372754	0.000248223	-0.0853266	0.545562	-0.134294	0.318196
ALG12	79087	protein_coding	ALG12 alpha-1,6-mannosyltransferase	-0.0385716	0.811884	-0.0422356	0.705897	0.0581802	0.586406	-0.235555	0.00355617
ALG2	85365	protein_coding	ALG2 alpha-1,3/1,6-mannosyltransferase	-0.014706	0.927694	-0.31655	1.14907e-06	-0.0224121	0.841229	-0.177848	0.0153259
ALG3	10195	protein_coding	ALG3 alpha-1,3- mannosyltransferase	0.00899262	0.947691	0.0856238	0.166283	0.148991	0.00717166	0.0179827	0.866729
ALG5	29880	protein_coding	ALG5 dolichyl-phosphate beta-glucosyltransferase	0.0386708	0.791995	0.150765	0.0401041	0.18467	0.00912048	0.072304	0.467163
ALG8	79053	protein_coding	ALG8 alpha-1,3-glucosyltransferase	-0.0620785	0.353242	0.216419	1.1117e-07	0.274834	4.88124e-12	0.0391237	0.550292
ALG9	79796	protein_coding	ALG9 alpha-1,2-mannosyltransferase	0.105662	0.26041	0.285935	3.12302e-06	0.29492	1.35788e-06	0.168718	0.0160075
ALKBH5	54890	protein_coding	alkB homolog 5, RNA demethylase	-0.132566	0.0139281	-0.270246	5.74099e-10	-0.18535	3.89043e-05	-0.224036	7.21664e-07
ALMS1P1	200420	transcribed_pseudogene	ALMS1 pseudogene 1	-0.803343	NA	-1.79573	3.53731e-20	-1.794	3.56372e-20	-1.41014	2.07646e-12
ALOX5AP	241	protein_coding	arachidonate 5-lipoxygenase activating protein	0.505619	0.00172968	0.957412	5.89129e-13	1.51161	1.14826e-32	1.99722	2.51222e-57
ALPK1	80216	protein_coding	alpha kinase 1	-0.194677	0.235259	-0.940251	2.77623e-17	-0.826954	8.34553e-14	-0.448022	0.000144624
ALS2	57679	protein_coding	alsin Rho guanine nucleotide exchange factor ALS2	-0.0888244	0.660818	-0.290122	0.00943708	-0.311194	0.00503464	-0.173741	0.194376
ALS2CL	259173	protein_coding	ALS2 C-terminal like	0.19113	0.311793	1.06626	1.75907e-22	0.438933	0.000326142	0.877849	1.01833e-14
AMBRA1	55626	protein_coding	autophagy and beclin 1 regulator 1	-0.0136394	0.939066	-0.161406	0.0385864	-0.437143	4.38763e-10	-0.157787	0.0593958
AMER1	139285	protein_coding	APC membrane recruitment protein 1	0.0629091	0.73051	-0.0781656	0.528894	-0.326939	0.000462992	-0.0591441	0.704887
AMH	268	protein_coding	anti-Mullerian hormone	0.243518	0.320943	0.470774	0.00421799	0.707951	4.65211e-06	0.131905	0.606549
AMMECR1	9949	protein_coding	AMMECR nuclear protein 1	-0.022126	0.863231	-0.260328	2.27276e-06	-0.329331	1.12641e-09	-0.145925	0.0192493
AMMECR1L	83607	protein_coding	AMMECR1 like	0.120153	0.299195	0.237959	0.00204961	0.0677326	0.5262	0.160275	0.0722052
AMPD1	270	protein_coding	adenosine monophosphate deaminase 1	0.986598	NA	0.129312	0.6708	0.618819	0.00326304	0.485961	0.0349354
AMPD2	271	protein_coding	adenosine monophosphate deaminase 2	0.0964138	0.320748	0.038337	0.686396	0.0374882	0.705593	-0.205439	0.00285629
AMPH	273	protein_coding	amphiphysin	0.162255	NA	0.817515	8.94647e-05	0.830762	6.74377e-05	0.629211	0.00512245
ANAPC1	64682	protein_coding	anaphase promoting complex subunit 1	0.0728961	0.3087	0.193366	2.70291e-05	0.164994	0.000460091	0.0623868	0.324412
ANAPC11	51529	protein_coding	anaphase promoting complex subunit 11	0.126471	0.116934	0.309901	7.30025e-08	0.277765	1.82394e-06	0.306645	1.92875e-07
ANAPC15	25906	protein_coding	anaphase promoting complex subunit 15	0.106833	0.611902	0.571751	6.30519e-08	0.536607	4.7186e-07	0.306919	0.0124395
ANAPC16	119504	protein_coding	anaphase promoting complex subunit 16	0.113437	0.112183	0.456846	3.16155e-21	0.52519	3.34921e-28	0.374584	8.25905e-14
ANAPC1P1	100286979	transcribed_pseudogene	anaphase promoting complex subunit 1 pseudogene 1	-0.0159633	0.93671	0.149755	0.08914	0.269796	0.000600936	0.0444816	0.752591
ANAPC5	51433	protein_coding	anaphase promoting complex subunit 5	0.0282266	0.708573	0.146412	9.57439e-05	0.0963015	0.0167156	0.13867	0.000383463
ANGEL1	23357	protein_coding	angel homolog 1	0.125889	0.170831	0.208947	0.00168013	0.224671	0.000648955	0.124375	0.11868
ANGPT1	284	protein_coding	angiopoietin 1	-0.133128	0.39156	-0.309615	0.00217163	-0.0456878	0.774026	-0.0599121	0.722498
ANGPTL4	51129	protein_coding	angiopoietin like 4	0.0568406	NA	-0.618706	0.00382476	-0.0480331	0.895531	-0.368767	0.143496
ANGPTL6	83854	protein_coding	angiopoietin like 6	-0.237259	0.180312	-0.668202	1.07915e-07	-1.01158	9.10757e-16	-0.589874	6.6395e-06
ANKDD1A	348094	protein_coding	ankyrin repeat and death domain containing 1A	0.000667542	0.99858	-0.143027	0.288438	-0.0345061	0.853826	-0.317187	0.00933512
ANKEF1	63926	protein_coding	ankyrin repeat and EF-hand domain containing 1	-0.0731865	0.584915	-0.26354	0.000453305	-0.241924	0.00146631	-0.184815	0.0276238
ANKFY1	51479	protein_coding	ankyrin repeat and FYVE domain containing 1	-0.244658	0.00010498	-0.286898	3.68396e-07	-0.171962	0.00396016	-0.449846	2.18646e-15
ANKH	56172	protein_coding	ANKH inorganic pyrophosphate transport regulator	0.170316	0.00132717	0.216905	2.47379e-06	0.376121	5.91108e-18	0.110557	0.0421639
ANKHD1	54882	protein_coding	ankyrin repeat and KH domain containing 1	-0.0084213	0.938697	-0.225978	1.16783e-07	-0.199033	3.8134e-06	-0.11621	0.0168264
ANKHD1-EIF4EBP3	404734	protein_coding	ANKHD1-EIF4EBP3 readthrough	-0.0119782	0.910552	-0.234059	2.36762e-08	-0.205625	1.17467e-06	-0.12952	0.0056386
ANKIB1	54467	protein_coding	ankyrin repeat and IBR domain containing 1	-0.250055	1.34202e-05	-0.716372	7.04964e-45	-0.533051	9.86615e-26	-0.425731	3.15336e-16
ANKLE1	126549	protein_coding	ankyrin repeat and LEM domain containing 1	-0.187257	0.16086	-0.250612	0.0140686	-0.156817	0.167077	-0.450695	4.51775e-06
ANKMY2	57037	protein_coding	ankyrin repeat and MYND domain containing 2	-0.121329	0.342702	-0.558966	4.53346e-12	-0.390466	1.9065e-06	-0.30429	0.000490567
ANKRA2	57763	protein_coding	ankyrin repeat family A member 2	-0.409556	0.0006006	-0.517972	8.53097e-07	-0.186222	0.12636	-0.287269	0.0147728
ANKRD10	55608	protein_coding	ankyrin repeat domain 10	-0.199736	0.110638	-0.399705	1.75251e-05	-0.274026	0.00510722	-0.158491	0.173277
ANKRD11	29123	protein_coding	ankyrin repeat domain 11	-0.0553743	0.56519	0.0133804	0.884736	0.106634	0.0753052	0.165402	0.00364586
ANKRD12	23253	protein_coding	ankyrin repeat domain 12	-0.121239	0.309728	0.0256237	0.843867	0.00019527	0.999342	0.390667	4.09923e-07
ANKRD13A	88455	protein_coding	ankyrin repeat domain 13A	-0.0461754	0.669995	-0.142093	0.0178035	-0.0743006	0.291107	-0.197246	0.000883455
ANKRD13B	124930	protein_coding	ankyrin repeat domain 13B	0.248319	0.0747016	0.253185	0.0283713	0.32149	0.0036633	-0.0491299	0.811428
ANKRD13C	81573	protein_coding	ankyrin repeat domain 13C	-0.155199	0.176169	-0.325845	7.42398e-05	-0.330756	5.65798e-05	-0.213191	0.0202892
ANKRD17	26057	protein_coding	ankyrin repeat domain 17	-0.069617	0.287443	-0.218881	2.51066e-07	-0.25156	1.97748e-09	-0.263676	6.87979e-10
ANKRD27	84079	protein_coding	ankyrin repeat domain 27	0.071835	0.54623	-0.173913	0.0165493	-0.0458562	0.653455	-0.203456	0.00645205
ANKRD28	23243	protein_coding	ankyrin repeat domain 28	0.00201906	0.99084	-0.0889799	0.162637	-0.254316	2.25975e-06	-0.054805	0.499773
ANKRD30BP3	338579	transcribed_pseudogene	ankyrin repeat domain 30B pseudogene 3	-0.162279	NA	-0.431973	0.0481423	-0.462342	0.033383	-0.612927	0.00338042
ANKRD33B	651746	protein_coding	ankyrin repeat domain 33B	-0.177196	0.270739	-0.422594	0.000109592	-0.369369	0.000862819	-0.43408	0.000121142
ANKRD37	353322	protein_coding	ankyrin repeat domain 37	0.299026	0.2161	1.07579	2.30922e-12	1.18807	4.37661e-15	0.984553	4.88587e-10
ANKRD40	91369	protein_coding	ankyrin repeat domain 40	-0.171397	0.00699151	0.0428713	0.568489	-0.14354	0.0127667	-0.144309	0.0168209
ANKRD45	339416	protein_coding	ankyrin repeat domain 45	-0.561217	NA	-0.812368	5.37338e-05	-0.83746	2.93431e-05	-0.937054	2.64165e-06
ANKRD46	157567	protein_coding	ankyrin repeat domain 46	0.120017	0.427046	0.119916	0.294451	0.305513	0.00107354	0.0757011	0.610925
ANKRD52	283373	protein_coding	ankyrin repeat domain 52	0.0985835	0.34917	0.118175	0.128874	-0.218656	0.0019386	-0.273749	0.00010546
ANKRD63	100131244	protein_coding	ankyrin repeat domain 63	0.28675	NA	0.590087	0.00626858	0.841825	3.90045e-05	0.156748	0.644797
ANKS1A	23294	protein_coding	ankyrin repeat and sterile alpha motif domain containing 1A	0.211941	0.00163028	0.0239728	0.804762	-0.0320853	0.74286	-0.169733	0.0123608
ANKS6	203286	protein_coding	ankyrin repeat and sterile alpha motif domain containing 6	0.0192727	0.938655	0.214239	0.0434378	0.316263	0.00135232	0.133407	0.310461
ANKZF1	55139	protein_coding	ankyrin repeat and zinc finger peptidyl tRNA hydrolase 1	0.0215817	0.896108	-0.398086	1.31377e-09	-0.21079	0.00257661	-0.412787	6.70828e-10
ANO4	121601	protein_coding	anoctamin 4	0.172481	NA	0.712752	0.000721769	0.945803	3.62313e-06	1.00884	9.73739e-07
ANO5	203859	protein_coding	anoctamin 5	-0.333501	NA	-0.461937	0.0320461	-0.502314	0.0185129	-0.577209	0.00672551
ANO7L1	101927546	transcribed_pseudogene		-0.218763	0.0286528	-1.18127	2.56408e-49	-1.37731	9.66737e-65	-1.13065	5.70981e-44
ANP32A	8125	protein_coding	acidic nuclear phosphoprotein 32 family member A	0.0448951	0.679578	0.213406	0.000133089	0.0763309	0.272561	0.0935113	0.179188
ANP32A-IT1	80035	lncRNA	ANP32A intronic transcript 1	0.0913453	NA	0.142001	0.643397	0.582121	0.00853706	0.37932	0.13911
ANP32B	10541	protein_coding	acidic nuclear phosphoprotein 32 family member B	0.0962072	0.228264	0.313981	3.10682e-09	0.0598427	0.41601	0.304729	1.6545e-08
ANP32E	81611	protein_coding	acidic nuclear phosphoprotein 32 family member E	-0.0860024	0.0541406	0.0955056	0.00936184	0.12432	0.00043404	-0.0322902	0.548079
ANTXR2	118429	protein_coding	ANTXR cell adhesion molecule 2	-0.308164	0.0250745	0.544308	1.72743e-07	0.463706	1.27723e-05	0.697682	1.34287e-11
ANXA1	301	protein_coding	annexin A1	0.135453	0.574096	0.717778	9.39216e-09	-0.316772	0.0334511	0.223604	0.177944
ANXA2	302	protein_coding	annexin A2	0.0816472	0.198205	0.144236	0.00162189	0.141645	0.00207561	-0.154427	0.00107194
ANXA2P2	304	transcribed_pseudogene	annexin A2 pseudogene 2	0.146081	0.0649848	0.219723	0.000350634	0.191403	0.00233704	-0.0780816	0.366412
ANXA4	307	protein_coding	annexin A4	-0.139534	0.124273	-0.4232	7.47224e-11	-0.485066	5.89845e-14	-0.40688	1.15411e-09
ANXA5	308	protein_coding	annexin A5	0.00938249	0.941239	0.178667	0.000435282	0.192362	0.000129637	0.0957242	0.117266
AOC1	26	protein_coding	amine oxidase copper containing 1	-0.451854	1.95771e-08	-0.15371	0.0726181	-0.15493	0.0724578	0.149934	0.0956988
AP1B1	162	protein_coding	adaptor related protein complex 1 subunit beta 1	-0.0858644	0.209702	0.246575	7.55246e-08	0.197887	2.50245e-05	0.186804	0.000119195
AP1G1	164	protein_coding	adaptor related protein complex 1 subunit gamma 1	0.0156783	0.879525	-0.0560865	0.297763	-0.0961734	0.0452422	-0.141116	0.00235618
AP1G2	8906	protein_coding	adaptor related protein complex 1 subunit gamma 2	-0.12582	0.430622	-0.530208	4.44525e-08	-0.462111	2.17755e-06	-0.568637	1.04739e-08
AP1S2	8905	protein_coding	adaptor related protein complex 1 subunit sigma 2	-0.235073	0.00815095	-0.254706	0.000965618	-0.141978	0.0992545	-0.0752952	0.502486
AP1S3	130340	protein_coding	adaptor related protein complex 1 subunit sigma 3	-0.525771	2.77804e-05	-0.290983	0.0165493	-0.0785957	0.641628	-0.234605	0.082901
AP2A1	160	protein_coding	adaptor related protein complex 2 subunit alpha 1	-0.0731029	0.436363	-0.234151	4.65559e-05	-0.262874	3.62081e-06	-0.156013	0.0140688
AP2B1	163	protein_coding	adaptor related protein complex 2 subunit beta 1	0.0272576	0.728892	-0.0901765	0.0328856	-0.154388	7.55998e-05	0.0904189	0.0403502
AP3D1	8943	protein_coding	adaptor related protein complex 3 subunit delta 1	-0.00927146	0.932328	-0.0711231	0.165767	-0.423301	9.70705e-25	-0.109588	0.0261512
AP3M2	10947	protein_coding	adaptor related protein complex 3 subunit mu 2	0.0484002	0.81815	0.302046	0.00161559	0.160957	0.146224	0.289356	0.00423603
AP3S1	1176	protein_coding	adaptor related protein complex 3 subunit sigma 1	0.287487	5.72185e-05	-0.058967	0.519613	0.00164667	0.99046	-0.0589264	0.56953
AP4B1	10717	protein_coding	adaptor related protein complex 4 subunit beta 1	-0.11743	0.354727	-0.266961	0.00142925	-0.233718	0.00625499	-0.246049	0.00575861
AP4E1	23431	protein_coding	adaptor related protein complex 4 subunit epsilon 1	-0.0225446	0.90547	-0.191501	0.0193469	-0.228427	0.00423249	-0.00451973	0.981809
AP5M1	55745	protein_coding	adaptor related protein complex 5 subunit mu 1	-0.0908859	0.37831	-0.127142	0.082468	-0.109521	0.152232	-0.206547	0.00343569
APAF1	317	protein_coding	apoptotic peptidase activating factor 1	-0.128747	0.403751	-0.415066	1.60922e-05	-0.28465	0.00460407	-0.305975	0.00319949
APBA2	321	protein_coding	amyloid beta precursor protein binding family A member 2	-0.396187	NA	-1.33013	4.34127e-13	-1.12227	1.11193e-09	-0.945952	6.64721e-07
APBA3	9546	protein_coding	amyloid beta precursor protein binding family A member 3	-0.123485	0.505783	-0.31146	0.00614234	-0.324759	0.00412835	-0.159365	0.260666
APBB1IP	54518	protein_coding	amyloid beta precursor protein binding family B member 1 interacting protein	-0.0327694	0.793248	0.342959	3.76287e-10	0.262081	3.17068e-06	0.304214	7.54588e-08
APBB2	323	protein_coding	amyloid beta precursor protein binding family B member 2	0.227848	0.0857007	0.428257	1.25371e-05	0.323583	0.00158712	0.224434	0.0542084
APC	324	protein_coding	APC regulator of WNT signaling pathway	-0.130402	0.0932184	-0.170074	0.00540903	-0.365089	1.12924e-10	-0.434142	4.07221e-14
APC2	10297	protein_coding	APC regulator of WNT signaling pathway 2	0.212177	0.158074	0.435276	3.73952e-05	0.491078	2.17891e-06	0.182499	0.180564
APEH	327	protein_coding	acylaminoacyl-peptide hydrolase	-0.0416136	0.719899	0.244031	1.69443e-05	0.149209	0.0149238	0.113298	0.097965
APEX1	328	protein_coding	apurinic/apyrimidinic endodeoxyribonuclease 1	0.0590022	0.474343	0.141594	0.00554595	0.0515158	0.435058	-0.00685831	0.953696
APH1A	51107	protein_coding	aph-1 homolog A, gamma-secretase subunit	-0.0504417	0.649743	0.180204	0.00242189	0.224402	9.9581e-05	0.0282691	0.791491
APIP	51074	protein_coding	APAF1 interacting protein	0.143645	0.302737	0.396881	6.50127e-06	0.436675	4.98766e-07	0.308224	0.00120556
APLN	8862	protein_coding	apelin	0.300191	0.0135274	-0.0479287	0.770053	-0.0861081	0.566147	-0.517751	2.42351e-06
APLP2	334	protein_coding	amyloid beta precursor like protein 2	-0.0291322	0.735182	0.165179	8.24142e-05	0.186435	6.28118e-06	0.199442	2.04461e-06
APOBEC3A	200315	protein_coding	apolipoprotein B mRNA editing enzyme catalytic subunit 3A	-0.544502	4.91815e-11	-1.19222	4.60529e-50	-1.30421	1.41986e-58	-1.18273	3.38474e-47
APOBEC3B	9582	protein_coding	apolipoprotein B mRNA editing enzyme catalytic subunit 3B	-0.0224407	0.845921	-0.393841	3.77359e-16	-0.425637	8.73496e-19	-0.500083	6.13392e-25
APOBEC3B-AS1	100874530	lncRNA	APOBEC3B antisense RNA 1	-0.0562006	0.769281	-0.453157	8.00319e-07	-0.491469	7.46305e-08	-0.512481	5.18126e-08
APOBEC3D	140564	protein_coding	apolipoprotein B mRNA editing enzyme catalytic subunit 3D	0.103007	0.568064	-0.300921	0.00499012	-0.350979	0.00087883	-0.372595	0.0006529
APOBEC3F	200316	protein_coding	apolipoprotein B mRNA editing enzyme catalytic subunit 3F	-0.127793	0.0490134	-0.367529	7.99098e-14	-0.276688	2.88081e-08	-0.347822	5.5432e-12
APOBEC3G	60489	protein_coding	apolipoprotein B mRNA editing enzyme catalytic subunit 3G	-0.244652	0.00288904	-0.697762	2.50943e-24	-0.568999	1.13211e-16	-0.623049	4.04559e-19
APOBEC3H	164668	protein_coding	apolipoprotein B mRNA editing enzyme catalytic subunit 3H	-0.527956	NA	-1.4104	1.05312e-12	-1.22342	1.1033e-09	-0.986271	2.26025e-06
APOL1	8542	protein_coding	apolipoprotein L1	-0.601359	3.36129e-19	-2.00283	7.08758e-180	-2.11789	1.23992e-196	-1.11212	5.44192e-63
APOL2	23780	protein_coding	apolipoprotein L2	-0.210326	0.000570073	-1.09362	3.14277e-95	-1.05994	3.12431e-90	-0.735175	3.54664e-44
APOL3	80833	protein_coding	apolipoprotein L3	-0.782795	1.98263e-26	-2.67512	9.54707e-221	-2.58633	1.81986e-211	-1.29513	3.90059e-68
APOL6	80830	protein_coding	apolipoprotein L6	-0.325505	6.72947e-08	-1.32591	1.4737e-127	-1.48521	1.76379e-158	-0.488262	2.82466e-18
APOM	55937	protein_coding	apolipoprotein M	0.159329	0.396422	0.400526	0.000597201	0.294284	0.0177034	0.12016	0.493338
APPBP2	10513	protein_coding	amyloid beta precursor protein binding protein 2	0.0763972	0.483288	-0.332109	2.25587e-07	-0.150708	0.0341853	-0.0880417	0.315568
APPL2	55198	protein_coding	adaptor protein, phosphotyrosine interacting with PH domain and leucine zipper 2	-0.0070376	0.972065	0.0901715	0.312457	0.268542	0.000160376	0.289523	6.65981e-05
APRT	353	protein_coding	adenine phosphoribosyltransferase	0.108818	0.117267	0.489511	4.54606e-25	0.390842	3.60898e-16	0.239243	3.28179e-06
APTX	54840	protein_coding	aprataxin	0.0430451	0.808867	-0.229211	0.00876475	-0.294656	0.000502157	-0.140243	0.176869
AQP3	360	protein_coding	aquaporin 3 (Gill blood group)	0.183481	0.37151	0.504079	7.46527e-05	0.843668	1.26124e-12	0.593129	3.41075e-06
ARAP1	116985	protein_coding	ArfGAP with RhoGAP domain, ankyrin repeat and PH domain 1	0.0984296	0.200563	-0.293933	3.80395e-08	-0.175738	0.00178962	-0.246349	1.07226e-05
ARAP2	116984	protein_coding	ArfGAP with RhoGAP domain, ankyrin repeat and PH domain 2	-0.151641	0.41851	-0.162567	0.243977	-0.363989	0.00249123	0.0227185	0.927955
AREL1	9870	protein_coding	apoptosis resistant E3 ubiquitin protein ligase 1	-0.0204887	0.899796	-0.315525	1.74299e-06	-0.290439	1.22019e-05	-0.244168	0.000525134
ARF1	375	protein_coding	ADP ribosylation factor 1	0.0737333	0.0790674	0.0877147	0.00977647	0.036103	0.395964	0.0479515	0.251793
ARF3	377	protein_coding	ADP ribosylation factor 3	-0.047971	0.583054	-0.114893	0.0270965	-0.30844	2.36346e-11	-0.238916	7.02845e-07
ARF4	378	protein_coding	ADP ribosylation factor 4	0.171697	0.00012103	-0.0762397	0.107214	-0.236638	4.28043e-09	-0.0282103	0.689335
ARF4-AS1	106144532	lncRNA	ARF4 antisense RNA 1	0.118017	NA	0.263902	0.294463	0.557028	0.00900488	0.0636981	0.880752
ARF5	381	protein_coding	ADP ribosylation factor 5	-0.0624209	0.524571	0.144195	0.0150063	0.1017	0.115033	0.16775	0.00531246
ARF6	382	protein_coding	ADP ribosylation factor 6	-0.0351503	0.726577	0.0465308	0.483777	-0.148592	0.00414722	0.161611	0.00192476
ARFGAP3	26286	protein_coding	ADP ribosylation factor GTPase activating protein 3	0.151911	0.083834	0.194092	0.00524357	0.126751	0.0974636	0.202982	0.00475791
ARFGEF1	10565	protein_coding	ADP ribosylation factor guanine nucleotide exchange factor 1	-0.0843219	0.524088	-0.156272	0.0647467	-0.252842	0.00127768	-0.0470266	0.72154
ARFGEF2	10564	protein_coding	ADP ribosylation factor guanine nucleotide exchange factor 2	0.0153045	0.892301	-0.102565	0.0433918	-0.126472	0.00994793	-0.0603406	0.33756
ARFIP2	23647	protein_coding	ADP ribosylation factor interacting protein 2	0.00140405	0.995411	0.201755	0.0103196	0.0151756	0.912157	0.221741	0.00639333
ARFRP1	10139	protein_coding	ADP ribosylation factor related protein 1	0.108103	0.439402	0.28636	0.000875726	0.230554	0.0100289	0.229248	0.0142915
ARHGAP1	392	protein_coding	Rho GTPase activating protein 1	-0.138582	0.110249	-0.142528	0.0445193	-0.109361	0.15014	-0.29922	4.96393e-06
ARHGAP10	79658	protein_coding	Rho GTPase activating protein 10	0.0133775	0.938758	-0.165027	0.0285462	-0.297055	2.01431e-05	-0.183682	0.0186639
ARHGAP15	55843	protein_coding	Rho GTPase activating protein 15	-0.10453	0.624352	0.242642	0.0441038	0.33936	0.00269889	0.356626	0.00223837
ARHGAP17	55114	protein_coding	Rho GTPase activating protein 17	-0.0931189	0.519111	-0.0742618	0.509901	0.0913578	0.396553	0.501093	1.14377e-10
ARHGAP18	93663	protein_coding	Rho GTPase activating protein 18	0.18528	0.16169	0.166272	0.129278	0.198739	0.0617223	0.375716	0.000105339
ARHGAP19	84986	protein_coding	Rho GTPase activating protein 19	0.192437	0.109713	0.218378	0.0226908	0.112559	0.326933	0.306107	0.00109391
ARHGAP22	58504	protein_coding	Rho GTPase activating protein 22	0.187452	0.366119	0.601591	1.84845e-06	0.214559	0.169445	-0.0975288	0.663904
ARHGAP26	23092	protein_coding	Rho GTPase activating protein 26	-0.270264	4.94957e-06	-0.921247	4.84754e-67	-0.987461	1.55555e-76	-0.79074	5.21723e-49
ARHGAP27	201176	protein_coding	Rho GTPase activating protein 27	-0.134906	0.268808	-0.509907	1.69722e-10	-0.541399	9.77934e-12	-0.789486	1.63823e-22
ARHGAP32	9743	protein_coding	Rho GTPase activating protein 32	0.073644	0.737192	-0.0164291	0.933915	0.395889	0.000185778	-0.0451878	0.831802
ARHGAP39	80728	protein_coding	Rho GTPase activating protein 39	0.310738	0.226681	0.892088	1.02193e-07	0.76202	8.60692e-06	0.991782	4.20963e-09
ARHGAP4	393	protein_coding	Rho GTPase activating protein 4	-0.022405	0.801651	0.222538	2.2754e-08	0.132377	0.00182292	0.178073	1.961e-05
ARHGAP42	143872	protein_coding	Rho GTPase activating protein 42	-0.111169	0.109713	-0.347397	3.42176e-12	-0.373906	5.34652e-14	-0.410875	6.77109e-16
ARHGAP45	23526	protein_coding	Rho GTPase activating protein 45	-0.0624092	0.296499	0.0066772	0.924059	0.141772	0.000333522	0.0362924	0.54633
ARHGAP6	395	protein_coding	Rho GTPase activating protein 6	-0.0213146	0.927504	0.669866	2.37097e-15	0.84412	1.59775e-24	0.517539	6.13162e-09
ARHGDIB	397	protein_coding	Rho GDP dissociation inhibitor beta	-0.461943	5.43759e-28	0.227434	5.42065e-08	0.29535	4.70004e-13	0.113997	0.0175881
ARHGEF11	9826	protein_coding	Rho guanine nucleotide exchange factor 11	-0.229552	0.000857749	-0.443496	6.46101e-14	-0.546991	1.37641e-20	-0.388037	1.96074e-10
ARHGEF12	23365	protein_coding	Rho guanine nucleotide exchange factor 12	0.0123801	0.931779	-0.354974	3.14076e-10	-0.186098	0.00200139	-0.299375	2.95672e-07
ARHGEF18	23370	protein_coding	Rho/Rac guanine nucleotide exchange factor 18	-0.0416688	0.744408	-0.0802957	0.299752	-0.23839	0.000168122	-0.129929	0.0803889
ARHGEF2	9181	protein_coding	Rho/Rac guanine nucleotide exchange factor 2	0.100733	0.129277	0.134555	0.00900062	0.193732	7.41824e-05	0.0970604	0.0956647
ARHGEF3	50650	protein_coding	Rho guanine nucleotide exchange factor 3	0.099352	0.216182	0.955132	1.46667e-86	0.361621	3.19778e-12	0.928021	3.50787e-80
ARHGEF34P	728377	transcribed_pseudogene	Rho guanine nucleotide exchange factor 34, pseudogene	-0.285181	0.11852	-0.753578	2.30493e-08	-0.808795	1.9173e-09	-0.664437	2.10725e-06
ARHGEF35	445328	protein_coding	Rho guanine nucleotide exchange factor 35	-0.185649	0.455888	-0.692122	5.56509e-06	-0.755638	6.48284e-07	-0.604611	0.000150093
ARHGEF4	50649	protein_coding	Rho guanine nucleotide exchange factor 4	0.280709	1.49247e-05	0.783706	2.87539e-48	0.817936	5.85632e-53	0.424357	2.50966e-13
ARHGEF5	7984	protein_coding	Rho guanine nucleotide exchange factor 5	-0.277264	0.0539455	-0.768441	5.24523e-12	-0.792106	1.13517e-12	-0.693512	1.69113e-09
ARHGEF7	8874	protein_coding	Rho guanine nucleotide exchange factor 7	-0.00870089	0.963481	-0.130956	0.106226	-0.14986	0.0599446	-0.248433	0.00104411
ARHGEF9	23229	protein_coding	Cdc42 guanine nucleotide exchange factor 9	0.206794	0.130321	0.144954	0.232467	0.362178	0.000305928	0.253965	0.0238405
ARID1B	57492	protein_coding	AT-rich interaction domain 1B	-0.0142901	0.915553	-0.117222	0.0502343	-0.210088	0.000127972	-0.133784	0.030354
ARID2	196528	protein_coding	AT-rich interaction domain 2	-0.0226073	0.881158	0.225997	0.000319817	-0.0122323	0.915517	0.14906	0.0360099
ARID3A	1820	protein_coding	AT-rich interaction domain 3A	0.0694131	0.339941	-0.188159	7.49166e-05	-0.218549	3.00465e-06	-0.167619	0.000836552
ARID3B	10620	protein_coding	AT-rich interaction domain 3B	0.439125	2.49129e-10	0.131205	0.0985507	-0.00204842	0.989322	-0.117794	0.190522
ARID3BP1	646555	pseudogene	ARID3B pseudogene 1	0.56229	3.51798e-06	0.234662	0.0734623	0.148651	0.323292	-0.0588909	0.792855
ARID4A	5926	protein_coding	AT-rich interaction domain 4A	0.0390976	0.856845	-0.326837	0.000757624	-0.285746	0.00386633	-0.102869	0.452931
ARID4B	51742	protein_coding	AT-rich interaction domain 4B	-0.0445817	0.771876	-0.294201	6.99562e-05	-0.48546	7.80736e-12	-0.183157	0.0275274
ARID5A	10865	protein_coding	AT-rich interaction domain 5A	-0.231895	0.000128757	-0.149795	0.0110459	-0.477811	9.13083e-20	-0.116589	0.0741795
ARIH1	25820	protein_coding	ariadne RBR E3 ubiquitin protein ligase 1	-0.0435591	0.598694	-0.250844	9.30527e-09	-0.298023	4.64951e-12	-0.195452	1.961e-05
ARIH2	10425	protein_coding	ariadne RBR E3 ubiquitin protein ligase 2	-0.0325447	0.680262	-0.202656	3.15668e-07	-0.17577	1.19214e-05	-0.254713	1.48084e-10
ARL13B	200894	protein_coding	ADP ribosylation factor like GTPase 13B	-0.212142	0.236365	-0.104928	0.528894	-0.375195	0.00345473	-0.0275292	0.915406
ARL14EPP1	107985793	pseudogene		-0.0184131	0.957732	-0.900925	8.34556e-12	-1.4327	2.37653e-26	-0.689992	4.48183e-07
ARL2BP	23568	protein_coding	ADP ribosylation factor like GTPase 2 binding protein	0.0358473	0.767844	0.262981	3.56606e-06	0.204158	0.000502709	0.319163	1.78904e-08
ARL4A	10124	protein_coding	ADP ribosylation factor like GTPase 4A	0.00685204	0.986067	0.552876	1.5558e-06	0.236816	0.080802	0.406417	0.00119139
ARL4C	10123	protein_coding	ADP ribosylation factor like GTPase 4C	-0.476451	6.85055e-06	0.641116	1.95631e-13	0.217503	0.034812	0.43127	4.31839e-06
ARL5A	26225	protein_coding	ADP ribosylation factor like GTPase 5A	-0.185131	0.000424377	-0.10175	0.0487124	-0.209724	6.79339e-06	-0.0400727	0.58793
ARL5B	221079	protein_coding	ADP ribosylation factor like GTPase 5B	-0.120425	0.175565	-0.138992	0.0446012	-0.358701	6.36615e-09	-0.0814962	0.346193
ARL6IP1	23204	protein_coding	ADP ribosylation factor like GTPase 6 interacting protein 1	-0.00739555	0.955557	0.17016	0.000868521	0.0781385	0.197596	-0.0989107	0.103003
ARL6IP4	51329	protein_coding	ADP ribosylation factor like GTPase 6 interacting protein 4	0.0833257	0.175065	0.295781	6.2619e-13	0.196254	4.39941e-06	0.203544	3.20929e-06
ARL6IP5	10550	protein_coding	ADP ribosylation factor like GTPase 6 interacting protein 5	-0.193835	0.000113041	-0.324957	1.59097e-13	-0.200784	1.06523e-05	-0.0702249	0.237064
ARL6IP6	151188	protein_coding	ADP ribosylation factor like GTPase 6 interacting protein 6	0.0775095	0.551362	0.421437	9.11709e-10	0.427951	4.38376e-10	0.14831	0.0860721
ARMC10	83787	protein_coding	armadillo repeat containing 10	0.0039017	0.982165	0.191152	0.00130753	0.166371	0.00641326	-0.00761955	0.957025
ARMC2	84071	protein_coding	armadillo repeat containing 2	0.173474	0.171849	-0.345309	0.000240828	0.0419501	0.781633	-0.0182897	0.927833
ARMC8	25852	protein_coding	armadillo repeat containing 8	-0.0160319	0.916576	-0.241758	0.00012103	-0.209621	0.00105541	-0.46534	7.46407e-14
ARMCX3	51566	protein_coding	armadillo repeat containing X-linked 3	0.245023	0.0011	-0.146534	0.0531845	-0.195467	0.00688229	0.0274794	0.838203
ARMCX5	64860	protein_coding	armadillo repeat containing X-linked 5	-0.165097	0.607096	-0.4993	0.00663609	-0.6043	0.000803173	-0.226503	0.339183
ARNT	405	protein_coding	aryl hydrocarbon receptor nuclear translocator	-0.0865698	0.311311	-0.211639	0.000172809	-0.0555027	0.463037	-0.126814	0.0494468
ARNTL2	56938	protein_coding	aryl hydrocarbon receptor nuclear translocator like 2	-0.615137	6.23545e-14	-0.932414	3.09113e-32	-1.00426	6.79581e-37	-0.71308	5.35217e-19
ARPC1B	10095	protein_coding	actin related protein 2/3 complex subunit 1B	-0.058396	0.603819	0.223551	0.000276036	0.340248	6.55406e-09	0.182899	0.00524416
ARPC2	10109	protein_coding	actin related protein 2/3 complex subunit 2	0.0528616	0.315285	0.182507	3.55514e-08	0.24897	1.07616e-14	0.138983	7.20772e-05
ARPC5	10092	protein_coding	actin related protein 2/3 complex subunit 5	-0.305622	5.10798e-12	-0.277058	8.6944e-11	-0.0937073	0.0599976	-0.0743213	0.181788
ARPP19	10776	protein_coding	cAMP regulated phosphoprotein 19	-0.0226425	0.788742	-0.0339643	0.532561	-0.151908	0.000131726	-0.0490376	0.368861
ARRB2	409	protein_coding	arrestin beta 2	-0.0511403	0.753272	0.160328	0.0655564	0.220162	0.0072379	0.0968612	0.374399
ARRDC3	57561	protein_coding	arrestin domain containing 3	0.054481	0.744408	0.567036	1.67975e-13	-0.485246	1.11883e-09	0.540404	4.91003e-12
ARRDC4	91947	protein_coding	arrestin domain containing 4	-0.302558	NA	-0.132115	0.66814	-0.634238	0.00297493	-0.118172	0.746802
ARSA	410	protein_coding	arylsulfatase A	-0.341645	1.35009e-07	-0.502552	3.00789e-17	-0.617789	1.83317e-25	-0.291823	3.50093e-06
ARSG	22901	protein_coding	arylsulfatase G	-0.183211	0.0872905	-0.3297	5.17218e-05	-0.350683	1.48715e-05	-0.0235633	0.888655
ARSI	340075	protein_coding	arylsulfatase family member I	-0.419456	NA	-0.407356	0.0592409	-0.555604	0.00630783	-0.433589	0.0507481
ARSK	153642	protein_coding	arylsulfatase family member K	-0.173459	0.357706	-0.424264	0.000634922	-0.274885	0.0388222	-0.280297	0.0446212
ASAP1	50807	protein_coding	ArfGAP with SH3 domain, ankyrin repeat and PH domain 1	-0.12519	0.298879	-0.270865	0.000844012	-0.284315	0.00043404	-0.248673	0.00382768
ASAP2	8853	protein_coding	ArfGAP with SH3 domain, ankyrin repeat and PH domain 2	-0.350194	0.00137914	-0.440198	4.61188e-06	-0.670265	1.23876e-12	-0.273887	0.0100347
ASB13	79754	protein_coding	ankyrin repeat and SOCS box containing 13	0.166015	0.0264342	0.187243	0.00305401	0.190577	0.0025549	0.177625	0.00761288
ASB16-AS1	339201	lncRNA	ASB16 antisense RNA 1	-0.188588	0.142624	-0.392884	2.79245e-05	-0.329909	0.000553684	-0.283328	0.00535619
ASB2	51676	protein_coding	ankyrin repeat and SOCS box containing 2	0.327345	1.44308e-09	0.377329	7.00817e-14	0.504293	1.00833e-24	0.455067	1.78867e-19
ASB7	140460	protein_coding	ankyrin repeat and SOCS box containing 7	0.00389758	0.986218	-0.319263	1.01372e-05	-0.347113	1.37022e-06	-0.313356	3.14231e-05
ASB9	140462	protein_coding	ankyrin repeat and SOCS box containing 9	-0.0539374	0.897894	0.224835	0.274189	0.215589	0.311004	0.701297	2.58372e-05
ASCC2	84164	protein_coding	activating signal cointegrator 1 complex subunit 2	-0.075911	0.343461	-0.082538	0.171359	-0.15098	0.00507808	-0.123029	0.0369683
ASCC3	10973	protein_coding	activating signal cointegrator 1 complex subunit 3	-0.0599546	0.505208	-0.0415374	0.569484	-0.222599	2.01048e-05	-0.123351	0.039906
ASF1B	55723	protein_coding	anti-silencing function 1B histone chaperone	-0.260626	0.000957931	-0.0772036	0.395157	-0.103223	0.231257	-0.0937262	0.323412
ASIC5	51802	protein_coding	acid sensing ion channel subunit family member 5	0.0631284	NA	-0.494969	0.0098	-0.420335	0.035726	-0.311776	0.165648
ASMTL	8623	protein_coding	acetylserotonin O-methyltransferase like	-0.230321	0.0159187	-0.119166	0.201544	-0.39358	4.96126e-07	-0.218349	0.0130941
ASNS	440	protein_coding	asparagine synthetase (glutamine-hydrolyzing)	0.0429004	0.769865	0.3171	3.25314e-06	0.163393	0.0317799	0.532109	5.83315e-16
ASPH	444	protein_coding	aspartate beta-hydroxylase	-0.205654	0.506827	-0.826835	5.60349e-06	-0.972699	7.18133e-08	-0.575488	0.00336126
ASPHD2	57168	protein_coding	aspartate beta-hydroxylase domain containing 2	-0.203217	0.296852	-0.573524	9.0672e-06	-0.659946	2.68849e-07	-0.201514	0.220277
ASPM	259266	protein_coding	assembly factor for spindle microtubules	0.0931508	0.20264	0.239122	1.78926e-06	0.195686	0.000136659	0.286627	1.01482e-08
ASRGL1	80150	protein_coding	asparaginase and isoaspartyl peptidase 1	-0.117569	0.732029	0.619527	0.000146846	0.471833	0.00589476	0.542539	0.00172382
ASS1	445	protein_coding	argininosuccinate synthase 1	0.0728585	0.732029	0.46892	6.18252e-06	0.485819	2.6116e-06	0.430082	5.86072e-05
ASXL1	171023	protein_coding	ASXL transcriptional regulator 1	0.0194237	0.883052	0.162419	0.00425915	0.0840105	0.206144	0.0695216	0.359787
ASXL3	80816	protein_coding	ASXL transcriptional regulator 3	-0.12084	0.0209666	-0.172401	6.4022e-05	-0.540653	6.11926e-40	-0.112917	0.0190531
ATAD2	29028	protein_coding	ATPase family AAA domain containing 2	-0.0839109	0.138288	-0.193124	2.07939e-06	-0.296999	4.89892e-14	-0.117622	0.00938896
ATAD5	79915	protein_coding	ATPase family AAA domain containing 5	-0.093515	0.425753	-0.161894	0.0395277	-0.254231	0.000549624	-0.131849	0.136313
ATF1	466	protein_coding	activating transcription factor 1	0.0721319	0.538162	0.220688	0.000940661	0.0628354	0.491671	0.265832	7.71975e-05
ATF2	1386	protein_coding	activating transcription factor 2	-0.0665974	0.612574	-0.255657	0.000379109	-0.158631	0.041924	-0.162517	0.0457646
ATF3	467	protein_coding	activating transcription factor 3	-0.399347	6.91819e-05	-0.169168	0.105286	-0.960497	2.74074e-27	0.101952	0.433841
ATF4	468	protein_coding	activating transcription factor 4	0.058939	0.685601	0.105672	0.242164	0.410739	1.0309e-08	0.293359	0.000114926
ATF4P3	643159	pseudogene	activating transcription factor 4 pseudogene 3	0.135007	0.418896	0.113651	0.388828	0.437107	1.04181e-05	0.344173	0.00128895
ATF4P4	100127952	pseudogene	activating transcription factor 4 pseudogene 4	0.0967148	0.647864	0.138109	0.312723	0.495268	2.66936e-06	0.365974	0.00142131
ATF6	22926	protein_coding	activating transcription factor 6	-0.112462	0.0423898	-0.351469	5.99015e-17	-0.389562	1.06432e-20	-0.196512	1.16009e-05
ATF7IP	55729	protein_coding	activating transcription factor 7 interacting protein	-0.132239	0.135152	-0.00991973	0.932171	-0.0502246	0.589666	0.195169	0.0040903
ATF7IP2	80063	protein_coding	activating transcription factor 7 interacting protein 2	-0.143361	0.622383	0.193569	0.302598	0.408996	0.00969381	0.363702	0.0325723
ATG12	9140	protein_coding	autophagy related 12	-0.0171325	0.910138	-0.116693	0.0920555	-0.0513173	0.555705	-0.236043	0.000253469
ATG13	9776	protein_coding	autophagy related 13	-0.0584567	0.569452	-0.252345	8.95408e-06	-0.216053	0.00018386	-0.184365	0.00262822
ATG2A	23130	protein_coding	autophagy related 2A	-0.0313118	0.85314	-0.194238	0.0135959	-0.177749	0.0270909	-0.295201	0.000115264
ATG2B	55102	protein_coding	autophagy related 2B	-0.0674173	0.493671	-0.220807	0.000159841	0.0957304	0.154956	-0.13049	0.052035
ATG3	64422	protein_coding	autophagy related 3	-0.0620775	0.319621	-0.145212	0.000418795	-0.271132	3.54239e-12	-0.165346	8.22383e-05
ATG4A	115201	protein_coding	autophagy related 4A cysteine peptidase	-0.00318121	0.989289	-0.284394	0.000230024	-0.102279	0.278541	-0.319959	5.48238e-05
ATG7	10533	protein_coding	autophagy related 7	-0.00140918	0.99518	-0.241398	0.000227364	-0.251404	0.000115656	-0.165983	0.0228387
ATG9B	285973	protein_coding	autophagy related 9B	0.105973	0.793592	-0.656667	0.000876719	-0.58924	0.00330233	-0.236409	0.371752
ATIC	471	protein_coding	5-aminoimidazole-4-carboxamide ribonucleotide formyltransferase/IMP cyclohydrolase	-0.0311303	0.759386	0.114875	0.0300312	0.175733	0.000368894	0.0896646	0.134636
ATL1	51062	protein_coding	atlastin GTPase 1	-0.186933	0.561075	-0.581649	0.00196115	-0.323812	0.12228	-0.180801	0.500664
ATOX1	475	protein_coding	antioxidant 1 copper chaperone	-0.19702	0.0019341	-0.605482	8.14888e-30	-0.560386	6.93197e-26	-0.381612	4.15325e-12
ATP10D	57205	protein_coding	ATPase phospholipid transporting 10D (putative)	-0.251621	0.0362435	-0.445127	3.32508e-06	-0.489902	2.60844e-07	-0.628094	8.70631e-11
ATP11A	23250	protein_coding	ATPase phospholipid transporting 11A	0.146848	0.0965689	-0.132819	0.0799469	-0.221109	0.00150589	-0.201531	0.00629827
ATP13A2	23400	protein_coding	ATPase cation transporting 13A2	0.206766	0.0094284	0.47411	7.75583e-14	0.734964	4.96486e-33	0.237346	0.000799832
ATP1A1	476	protein_coding	ATPase Na+/K+ transporting subunit alpha 1	0.0569378	0.44572	0.374553	1.25972e-18	0.16585	0.000298541	0.298645	8.23208e-12
ATP1A1-AS1	84852	lncRNA	ATP1A1 antisense RNA 1	0.00617292	0.971739	0.34396	4.29447e-09	0.0949769	0.204271	0.241222	0.000140536
ATP1B1	481	protein_coding	ATPase Na+/K+ transporting subunit beta 1	-0.21891	0.241295	0.46389	0.000128026	0.369091	0.00342852	0.410612	0.00142139
ATP2A2	488	protein_coding	ATPase sarcoplasmic/endoplasmic reticulum Ca2+ transporting 2	7.54754e-05	0.999767	0.0409258	0.489631	-0.0993201	0.0398851	-0.183208	4.11092e-05
ATP2A3	489	protein_coding	ATPase sarcoplasmic/endoplasmic reticulum Ca2+ transporting 3	-0.137368	0.0573414	0.157466	0.00699229	0.268401	7.29066e-07	0.0955643	0.170001
ATP2B1	490	protein_coding	ATPase plasma membrane Ca2+ transporting 1	0.0603263	0.646073	0.295871	7.81603e-06	0.282444	2.19575e-05	0.225816	0.00160736
ATP2C1	27032	protein_coding	ATPase secretory pathway Ca2+ transporting 1	-0.0100295	0.921238	-0.306369	9.3508e-15	-0.344542	1.71492e-18	-0.238628	5.89118e-09
ATP5F1A	498	protein_coding	ATP synthase F1 subunit alpha	0.0375738	0.622085	0.224781	9.43214e-09	0.149464	0.000265092	0.10849	0.0154065
ATP5F1C	509	protein_coding	ATP synthase F1 subunit gamma	-0.0417312	0.51923	0.00356174	0.960391	-0.108279	0.00568769	-0.083344	0.0541673
ATP5F1D	513	protein_coding	ATP synthase F1 subunit delta	-0.00244642	0.987193	0.139634	0.00575136	0.134368	0.00855065	0.280955	2.58294e-09
ATP5F1E	514	protein_coding	ATP synthase F1 subunit epsilon	0.143582	0.0865044	0.327337	9.41937e-08	0.307244	6.39929e-07	0.238425	0.000274065
ATP5IF1	93974	protein_coding	ATP synthase inhibitory factor subunit 1	-0.0108414	0.9406	0.179077	0.00275578	-0.0380208	0.670067	0.12886	0.0538415
ATP5MC1	516	protein_coding	ATP synthase membrane subunit c locus 1	-0.0174092	0.919472	0.265215	0.00015049	0.150829	0.0517262	0.0964242	0.299601
ATP5MC2	517	protein_coding	ATP synthase membrane subunit c locus 2	0.0535782	0.464948	0.364036	4.79526e-19	0.436502	2.3345e-27	0.266689	3.5609e-10
ATP5MC3	518	protein_coding	ATP synthase membrane subunit c locus 3	-0.00200702	0.988135	0.261014	8.06272e-11	0.177001	2.21624e-05	0.107779	0.0218414
ATP5MD	84833	protein_coding	ATP synthase membrane subunit DAPIT	0.140904	0.0273297	0.231612	5.80341e-06	0.0953508	0.11369	0.133709	0.0219115
ATP5ME	521	protein_coding	ATP synthase membrane subunit e	-0.036448	0.798145	0.261505	5.45466e-05	0.0949326	0.239141	0.102453	0.225834
ATP5MF	9551	protein_coding	ATP synthase membrane subunit f	0.0578021	0.640282	0.270833	2.37753e-05	0.223183	0.000699225	-0.18841	0.00779489
ATP5MF-PTCD1	100526740	protein_coding	ATP5MF-PTCD1 readthrough	0.0147642	0.909286	0.178542	0.000654844	0.0999813	0.0895161	-0.0706801	0.316821
ATP5MG	10632	protein_coding	ATP synthase membrane subunit g	-0.0625677	0.287767	0.284121	6.03808e-15	0.272593	7.39614e-14	0.150392	0.000157222
ATP5MPL	9556	protein_coding	ATP synthase membrane subunit 6.8PL	0.0199784	0.881158	0.302115	1.1365e-08	0.260173	1.2816e-06	0.111782	0.0900445
ATP5PB	515	protein_coding	ATP synthase peripheral stalk-membrane subunit b	0.0154262	0.882784	0.338683	5.39544e-17	0.229384	3.89725e-08	0.192929	1.02562e-05
ATP5PF	522	protein_coding	ATP synthase peripheral stalk subunit F6	0.158581	0.0118011	0.369571	1.81798e-13	0.367039	2.46168e-13	0.210104	0.000113064
ATP5PO	539	protein_coding	ATP synthase peripheral stalk subunit OSCP	0.0474762	0.517279	0.374603	1.30002e-21	0.254057	2.7895e-10	0.210259	5.20535e-07
ATP6AP2	10159	protein_coding	ATPase H+ transporting accessory protein 2	-0.00953653	0.936709	0.0386663	0.559126	0.0874775	0.108661	0.142759	0.00507907
ATP6V0A1	535	protein_coding	ATPase H+ transporting V0 subunit a1	-0.0713593	0.31558	-0.392755	7.1478e-19	-0.170329	0.000281514	-0.287007	4.05211e-10
ATP6V0A2	23545	protein_coding	ATPase H+ transporting V0 subunit a2	-0.198791	0.149903	-0.29221	0.0050942	-0.245602	0.0226944	-0.323807	0.00265678
ATP6V0E1	8992	protein_coding	ATPase H+ transporting V0 subunit e1	-0.0694593	0.505953	-0.368068	4.24038e-10	-0.441399	3.55259e-14	-0.234432	0.000202496
ATP6V0E2	155066	protein_coding	ATPase H+ transporting V0 subunit e2	-0.0910495	0.63913	0.288284	0.00539811	0.253586	0.0174295	0.210787	0.0721378
ATP6V0E2-AS1	401431	lncRNA	ATP6V0E2 antisense RNA 1	0.120956	NA	0.219315	0.394229	0.64941	0.00131326	-0.0740668	0.854585
ATP6V1A	523	protein_coding	ATPase H+ transporting V1 subunit A	-0.112723	0.0775391	-0.194946	7.04972e-05	-0.435514	4.29446e-21	-0.214799	1.52438e-05
ATP6V1C1	528	protein_coding	ATPase H+ transporting V1 subunit C1	-0.0316399	0.779978	-0.027315	0.739514	-0.0488814	0.509954	-0.171646	0.00301982
ATP6V1C2	245973	protein_coding	ATPase H+ transporting V1 subunit C2	0.0857335	0.163402	0.0859357	0.083218	0.128509	0.00508906	0.167753	0.000221321
ATP6V1E1	529	protein_coding	ATPase H+ transporting V1 subunit E1	-0.12471	0.295291	-0.217111	0.00855206	-0.278954	0.000494734	-0.1052	0.319961
ATP6V1E2	90423	protein_coding	ATPase H+ transporting V1 subunit E2	0.10451	0.493947	0.322346	0.000266016	0.473085	1.60635e-08	0.301595	0.0012083
ATP6V1G2-DDX39B	100532737	lncRNA	ATP6V1G2-DDX39B readthrough (NMD candidate)	0.149922	0.00276765	0.0580276	0.286288	0.0212776	0.77038	0.0282228	0.712639
ATP6V1H	51606	protein_coding	ATPase H+ transporting V1 subunit H	-0.108237	0.489723	-0.493504	6.34178e-08	-0.479023	1.56124e-07	-0.081625	0.56807
ATP7A	538	protein_coding	ATPase copper transporting alpha	0.00824951	0.961018	-0.237188	0.000273649	-0.190961	0.00444374	-0.26446	6.73155e-05
ATP8A2	51761	protein_coding	ATPase phospholipid transporting 8A2	-0.29871	0.0123741	-0.0632215	0.665038	0.402902	2.57345e-05	-0.140332	0.28891
ATP8B2	57198	protein_coding	ATPase phospholipid transporting 8B2	0.0690126	0.391794	0.0521363	0.434446	0.241774	9.14603e-07	-0.289653	8.25503e-09
ATP8B3	148229	protein_coding	ATPase phospholipid transporting 8B3	-0.19084	0.592325	-0.669887	0.000830022	-0.747247	0.000163572	-0.646199	0.00192562
ATP9A	10079	protein_coding	ATPase phospholipid transporting 9A (putative)	-0.786903	8.68605e-06	-1.15565	7.70204e-13	-1.30031	7.84992e-16	-0.837563	5.12713e-07
ATPAF1	64756	protein_coding	ATP synthase mitochondrial F1 complex assembly factor 1	0.108997	0.149737	0.168511	0.00263805	0.125423	0.035379	0.219625	8.14474e-05
ATPSCKMT	134145	protein_coding	ATP synthase c subunit lysine N-methyltransferase	0.177701	0.335659	0.593594	1.15867e-07	0.498787	1.38276e-05	0.535791	4.68492e-06
ATR	545	protein_coding	ATR serine/threonine kinase	-0.075525	0.310409	-0.243253	3.44862e-07	-0.359178	1.22167e-14	-0.158964	0.00224637
ATRAID	51374	protein_coding	all-trans retinoic acid induced differentiation factor	-0.0679352	0.3175	0.226034	7.78273e-08	0.161346	0.000233896	-0.12287	0.0121299
ATRIP	84126	protein_coding	ATR interacting protein	-0.267805	0.000973875	-0.583612	6.46903e-17	-0.799699	4.74925e-30	-0.462739	1.44255e-10
ATRIP-TREX1	111822955	lncRNA	ATRIP-TREX1 readthrough	-0.269515	0.00101526	-0.592306	4.5408e-17	-0.798826	1.94509e-29	-0.455827	4.14715e-10
ATRN	8455	protein_coding	attractin	0.175454	0.00131886	0.304887	4.0657e-11	0.380652	4.25012e-17	0.313113	2.46887e-11
ATXN10	25814	protein_coding	ataxin 10	0.0539859	0.490516	0.28743	3.22783e-11	0.210463	2.44566e-06	0.168257	0.000400074
ATXN1-AS1	101928433	lncRNA	ATXN1 antisense RNA 1	0.319186	0.00982877	0.153753	0.226048	0.55052	2.92637e-08	0.306547	0.00730037
ATXN1L	342371	protein_coding	ataxin 1 like	-0.00348835	0.980963	-0.254376	1.45712e-07	-0.374562	2.27559e-15	-0.391078	5.18132e-16
ATXN7	6314	protein_coding	ataxin 7	-0.0544673	0.685333	-0.00342931	0.978742	-0.262516	0.0001583	-0.00681865	0.966305
ATXN7L3	56970	protein_coding	ataxin 7 like 3	0.137463	0.0245054	0.138737	0.0081882	0.0717728	0.245945	0.0931168	0.129646
ATXN7L3B	552889	protein_coding	ataxin 7 like 3B	-0.023055	0.81815	-0.216215	1.60266e-06	-0.178914	9.76575e-05	-0.118044	0.021291
AUH	549	protein_coding	AU RNA binding methylglutaconyl-CoA hydratase	0.0589811	0.718827	0.358582	3.90169e-06	0.401822	1.50605e-07	0.113176	0.295097
AVL9	23080	protein_coding	AVL9 cell migration associated	-0.0507542	0.631982	-0.000480673	0.996365	-0.168998	0.00365223	-0.0410054	0.656215
AVPR2	554	protein_coding	arginine vasopressin receptor 2	0.305133	NA	0.878113	2.54286e-05	0.804261	0.000139146	0.488862	0.0406858
AXIN1	8312	protein_coding	axin 1	0.0933862	0.287692	0.187363	0.00157852	0.135137	0.0327774	0.0952344	0.195185
AZGP1	563	protein_coding	alpha-2-glycoprotein 1, zinc-binding	0.50249	6.92073e-25	0.355923	2.59079e-13	0.40983	1.47952e-17	0.0900903	0.161841
AZI2	64343	protein_coding	5-azacytidine induced 2	-0.0531167	0.789144	-0.448235	1.42177e-06	-0.468393	4.37254e-07	-0.259002	0.0126472
AZIN1	51582	protein_coding	antizyme inhibitor 1	0.0800344	0.154515	0.117865	0.00518369	0.0607625	0.218741	0.0603861	0.255328
B2M	567	protein_coding	beta-2-microglobulin	-0.086665	0.188211	-0.729509	1.52418e-64	-0.982095	8.86937e-117	-0.298344	4.47397e-11
B3GALT6	126792	protein_coding	beta-1,3-galactosyltransferase 6	0.179499	0.24048	0.30802	0.00436405	0.309088	0.00428955	0.210726	0.0894708
B3GNT10	100288842	transcribed_pseudogene	UDP-GlcNAc:betaGal beta-1,3-N-acetylglucosaminyltransferase 10 (putative)	-0.105765	0.453334	-0.374649	1.15917e-05	-0.193535	0.0390588	-0.322799	0.000328959
B3GNT2	10678	protein_coding	UDP-GlcNAc:betaGal beta-1,3-N-acetylglucosaminyltransferase 2	-0.261777	0.00530746	-0.855636	1.07425e-27	-1.28838	1.41802e-57	-0.684715	1.06464e-17
B3GNT9	84752	protein_coding	UDP-GlcNAc:betaGal beta-1,3-N-acetylglucosaminyltransferase 9	-0.0631286	0.77238	-0.223481	0.0535093	-0.364408	0.000734011	-0.129258	0.374832
B4GALNT1	2583	protein_coding	beta-1,4-N-acetyl-galactosaminyltransferase 1	-0.330897	0.00120763	-0.233299	0.0154704	-0.347251	0.000146704	-0.0296848	0.871748
B4GALT1	2683	protein_coding	beta-1,4-galactosyltransferase 1	-0.0216335	0.881918	-0.0813312	0.277909	-0.212356	0.000666393	-0.0137288	0.915976
B4GALT2	8704	protein_coding	beta-1,4-galactosyltransferase 2	0.219535	0.00620094	0.29178	1.95466e-05	0.377634	1.26331e-08	0.158758	0.0452738
B4GALT3	8703	protein_coding	beta-1,4-galactosyltransferase 3	-0.0644205	0.579995	-0.362318	6.02167e-09	-0.270585	2.33135e-05	-0.395241	3.23426e-10
B4GALT4	8702	protein_coding	beta-1,4-galactosyltransferase 4	-0.0030593	0.99363	-0.455748	1.42911e-05	-0.412947	9.69328e-05	-0.122438	0.40523
B4GALT5	9334	protein_coding	beta-1,4-galactosyltransferase 5	-0.188137	0.00133295	-0.40761	2.74744e-16	-0.458887	2.13073e-20	-0.0875629	0.178126
BACE2	25825	protein_coding	beta-secretase 2	-0.0977245	0.476137	0.260909	0.00127446	0.37437	1.14083e-06	0.339152	2.41134e-05
BACH1	571	protein_coding	BTB domain and CNC homolog 1	-0.164084	0.0171976	-0.592747	7.79441e-28	-0.719581	1.55205e-40	-0.311699	4.30026e-08
BACH2	60468	protein_coding	BTB domain and CNC homolog 2	0.671944	1.19208e-05	0.64079	6.35337e-06	0.767829	2.81841e-08	0.683772	2.2788e-06
BAG1	573	protein_coding	BAG cochaperone 1	0.0279769	0.859278	0.0911365	0.275383	0.210301	0.00269707	-0.00425204	0.98094
BAG2	9532	protein_coding	BAG cochaperone 2	0.0405432	0.780135	-0.22123	0.00195243	-0.212943	0.00309102	-0.128607	0.128207
BAG3	9531	protein_coding	BAG cochaperone 3	0.211864	0.0440518	0.233846	0.00733357	0.136803	0.169257	0.280476	0.00144944
BAG4	9530	protein_coding	BAG cochaperone 4	-0.0669572	0.711781	-0.148186	0.160203	-0.211601	0.0330963	-0.295344	0.00276113
BAG6	7917	protein_coding	BAG cochaperone 6	0.0947026	0.136767	0.206298	6.86755e-06	0.179188	0.000124017	0.0862961	0.128037
BAHCC1	57597	protein_coding	BAH domain and coiled-coil containing 1	-0.360902	0.123626	-1.18706	4.34327e-12	-1.50147	2.4829e-18	-0.869416	9.63578e-07
BAIAP2	10458	protein_coding	BAR/IMD domain containing adaptor protein 2	-0.0223596	0.928467	0.427509	1.0266e-05	0.359136	0.000301878	0.525803	5.23082e-08
BAIAP2L1	55971	protein_coding	BAR/IMD domain containing adaptor protein 2 like 1	-0.0715803	0.56519	-0.349239	3.50741e-07	-0.46571	5.22237e-12	-0.224795	0.00267125
BAK1	578	protein_coding	BCL2 antagonist/killer 1	-0.0262937	0.847905	-0.185087	0.0029637	-0.226156	0.000199751	-0.126492	0.0745261
BANF1	8815	protein_coding	BAF nuclear assembly factor 1	0.0868012	0.248662	0.343221	1.6212e-12	0.309282	2.61173e-10	0.187013	0.000434248
BANF1P3	100505506	pseudogene	BANF1 pseudogene 3	-0.0154907	0.924486	0.318556	4.06505e-07	0.249087	0.000126288	0.129468	0.100092
BARD1	580	protein_coding	BRCA1 associated RING domain 1	-0.297467	0.000844014	-0.188917	0.0262274	-0.249337	0.00226918	-0.0847458	0.459123
BARX2	8538	protein_coding	BARX homeobox 2	0.15802	0.109713	0.461692	2.56493e-11	0.13401	0.115345	0.4462	2.9119e-10
BATF	10538	protein_coding	basic leucine zipper ATF-like transcription factor	-0.335204	0.21204	-0.653302	0.000674201	-0.522702	0.00845885	-0.241159	0.343562
BATF2	116071	protein_coding	basic leucine zipper ATF-like transcription factor 2	-0.171509	0.565916	-2.06747	1.22473e-33	-2.2745	8.99955e-40	-1.68407	1.01977e-22
BAZ1A	11177	protein_coding	bromodomain adjacent to zinc finger domain 1A	-0.125083	0.0929857	-0.38811	6.98292e-13	-0.544852	2.06997e-24	-0.479862	1.58967e-18
BAZ1B	9031	protein_coding	bromodomain adjacent to zinc finger domain 1B	-0.106719	0.0178251	0.00558135	0.934943	-0.103523	0.00879388	-0.0175579	0.802129
BAZ2A	11176	protein_coding	bromodomain adjacent to zinc finger domain 2A	-0.0781157	0.148049	-0.270282	5.28658e-13	-0.426175	3.90906e-31	-0.222829	8.24159e-09
BBC3	27113	protein_coding	BCL2 binding component 3	0.314606	0.0375287	0.85866	7.13072e-15	0.785501	1.66391e-12	0.707452	9.08608e-10
BBS12	166379	protein_coding	Bardet-Biedl syndrome 12	-0.227428	0.402595	-0.432575	0.0173421	-0.739978	1.68049e-05	-0.399098	0.0410187
BBS9	27241	protein_coding	Bardet-Biedl syndrome 9	0.197225	0.340193	0.276503	0.0593494	0.256758	0.0884409	0.376679	0.00902879
BBX	56987	protein_coding	BBX high mobility group box domain containing	-0.147469	0.103099	-0.484342	9.44599e-14	-0.394421	1.94324e-09	-0.211468	0.00371781
BCAP31	10134	protein_coding	B cell receptor associated protein 31	0.0379438	0.598694	0.263243	1.10267e-12	0.323646	6.15763e-19	0.200366	2.14141e-07
BCAP31P1	100194425	pseudogene	B cell receptor associated protein 31 pseudogene 1	0.0745911	0.84523	0.719485	5.61328e-06	0.79167	4.08454e-07	0.449181	0.0129829
BCAP31P2	100194426	pseudogene	B cell receptor associated protein 31 pseudogene 2	0.0700762	0.867554	0.853117	3.80907e-07	0.977436	3.05587e-09	0.522877	0.00597631
BCAR3-AS1	100129046	lncRNA	BCAR3 antisense RNA 1	0.199825	0.318525	0.431024	0.000950749	0.427844	0.00108247	0.464705	0.000511954
BCAT2	587	protein_coding	branched chain amino acid transaminase 2	0.106131	0.314712	0.17497	0.0162959	0.157105	0.0360971	0.194116	0.00961593
BCCIP	56647	protein_coding	BRCA2 and CDKN1A interacting protein	0.0895483	0.305412	-0.049821	0.528894	-0.258326	6.66015e-06	-0.0803518	0.298207
BCDIN3D	144233	protein_coding	BCDIN3 domain containing RNA methyltransferase	0.17772	0.447822	0.0999998	0.625652	0.414208	0.00425632	-0.00811119	0.982228
BCHE	590	protein_coding	butyrylcholinesterase	-0.0501539	0.669995	-0.0532085	0.525371	0.00834996	0.940855	0.218282	0.00053401
BCL2	596	protein_coding	BCL2 apoptosis regulator	0.00457289	0.980956	-0.978811	3.3726e-60	-0.810469	8.13397e-42	-0.78004	3.13296e-38
BCL2L1	598	protein_coding	BCL2 like 1	-0.015511	0.933328	0.533376	1.15968e-14	0.00688298	0.961616	0.430942	1.67711e-09
BCL2L11	10018	protein_coding	BCL2 like 11	-0.109619	0.129234	-0.00236042	0.981331	-0.483755	6.74875e-22	0.295743	8.97703e-09
BCL2L14	79370	protein_coding	BCL2 like 14	-0.622478	NA	-1.03742	8.09442e-09	-1.03686	8.1363e-09	-0.868547	3.01559e-06
BCL2L2-PABPN1	100529063	protein_coding	BCL2L2-PABPN1 readthrough	0.0531668	0.605863	0.125876	0.0356683	0.0738555	0.287049	0.17226	0.00358691
BCL3	602	protein_coding	BCL3 transcription coactivator	-0.642316	2.91871e-07	-0.595099	3.70198e-07	-1.19783	8.33832e-25	0.394344	0.00106453
BCL6	604	protein_coding	BCL6 transcription repressor	-0.999446	6.38302e-09	-1.43753	6.99695e-19	-1.32674	2.17279e-16	-0.0807502	0.789795
BCL7A	605	protein_coding	BAF chromatin remodeling complex subunit BCL7A	0.247178	0.150278	0.421182	0.000737878	0.0149454	0.948898	0.455891	0.000353563
BCL7C	9274	protein_coding	BAF chromatin remodeling complex subunit BCL7C	0.0616245	0.727764	0.33775	8.61376e-05	0.322021	0.000200529	0.309265	0.000589014
BCL9	607	protein_coding	BCL9 transcription coactivator	-0.0313547	0.819758	-0.18895	0.00368523	-0.222902	0.000476908	-0.0806222	0.347246
BCL9L	283149	protein_coding	BCL9 like	-0.175959	0.0843223	-0.225038	0.00530443	-0.233347	0.00374763	-0.13329	0.165831
BCLAF1	9774	protein_coding	BCL2 associated transcription factor 1	0.0717152	0.254273	0.179299	1.86859e-05	-0.0086794	0.910916	0.143008	0.00142266
BCLAF3	256643	protein_coding	BCLAF1 and THRAP3 family member 3	0.305379	0.0692613	0.228803	0.126197	0.299334	0.0350692	0.379424	0.00696296
BCOR	54880	protein_coding	BCL6 corepressor	-0.0837489	0.2161	0.200252	1.39679e-05	-0.307453	9.82896e-12	0.1768	0.000239602
BCORL1	63035	protein_coding	BCL6 corepressor like 1	-0.05551	0.800136	-0.271285	0.0129456	-0.182203	0.125472	-0.359115	0.00113849
BCR	613	protein_coding	BCR activator of RhoGEF and GTPase	-0.0278578	0.852966	0.199091	0.00275112	0.133126	0.0661897	0.0186586	0.890963
BDH2	56898	protein_coding	3-hydroxybutyrate dehydrogenase 2	-0.0693234	0.794485	-0.378322	0.00387971	-0.13271	0.423444	-0.104641	0.595683
BDP1	55814	protein_coding	B double prime 1, subunit of RNA polymerase III transcription initiation factor IIIB	-0.0799205	0.46579	-0.230726	0.000585658	-0.221315	0.00105541	-0.12369	0.121367
BECN1	8678	protein_coding	beclin 1	-0.00156359	0.994769	-0.204389	0.00182667	-0.16342	0.0165272	-0.126693	0.0962764
BEGAIN	57596	protein_coding	brain enriched guanylate kinase associated	0.00444511	0.992166	-0.753832	1.78662e-08	-0.339196	0.0184297	-0.65514	2.49453e-06
BEST1	7439	protein_coding	bestrophin 1	-0.00880603	0.923467	0.359999	8.41481e-26	0.255012	3.1952e-13	0.134901	0.000496599
BEST3	144453	protein_coding	bestrophin 3	-0.0905188	0.579664	0.119309	0.269897	0.287724	0.00132091	0.27822	0.00301201
BHLHA15	168620	protein_coding	basic helix-loop-helix family member a15	0.28862	2.32658e-07	0.177388	0.00138716	0.280876	7.77076e-08	0.13099	0.0336919
BHLHE40	8553	protein_coding	basic helix-loop-helix family member e40	-0.0610113	0.665919	0.669724	1.74592e-24	0.552736	8.66232e-17	1.2674	4.14998e-89
BHLHE40-AS1	100507582	lncRNA	BHLHE40 antisense RNA 1	-0.0483131	NA	0.340414	0.164734	0.14429	0.648922	0.601363	0.00800404
BHLHE41	79365	protein_coding	basic helix-loop-helix family member e41	0.379057	1.75449e-06	0.707468	5.24688e-24	0.772023	1.09818e-28	0.788874	2.11884e-29
BICD1	636	protein_coding	BICD cargo adaptor 1	0.0767794	0.742459	0.365134	0.00142619	0.116429	0.448454	0.173943	0.236613
BICD2	23299	protein_coding	BICD cargo adaptor 2	-0.0410074	0.71213	-0.321336	2.97008e-09	-0.0811194	0.23151	-0.216949	0.000180053
BICRAL	23506	protein_coding	BRD4 interacting chromatin remodeling complex associated protein like	0.00612536	0.979806	0.365637	1.70883e-06	0.204529	0.0146546	0.273985	0.000863359
BIN1	274	protein_coding	bridging integrator 1	-0.0725327	0.666387	-0.0896118	0.433386	-0.280831	0.00193313	-0.139062	0.213615
BIN2	51411	protein_coding	bridging integrator 2	-0.0726489	0.659583	0.530592	2.37855e-11	0.809672	4.20586e-26	0.345518	5.46343e-05
BIRC2	329	protein_coding	baculoviral IAP repeat containing 2	-0.0144294	0.924177	-0.359523	3.01086e-09	-0.28847	2.68884e-06	-0.0668965	0.458338
BIRC3	330	protein_coding	baculoviral IAP repeat containing 3	-0.323627	0.000718357	-1.53075	6.99071e-79	-1.37043	3.3449e-64	-0.869737	2.50342e-26
BIRC5	332	protein_coding	baculoviral IAP repeat containing 5	0.0685294	0.507254	0.313234	6.02205e-08	0.246055	3.41172e-05	0.193489	0.00234554
BIRC6	57448	protein_coding	baculoviral IAP repeat containing 6	-0.0398857	0.752449	-0.284703	2.96583e-06	-0.329552	4.13863e-08	-0.166258	0.014834
BISPR	105221694	lncRNA	BST2 interferon stimulated positive regulator	0.221991	0.0739195	-0.0245295	0.883227	-0.295965	0.00393581	0.00454861	0.985263
BLCAP	10904	protein_coding	BLCAP apoptosis inducing factor	0.0472799	0.686157	0.193379	0.00139757	0.107699	0.116742	0.251658	2.69743e-05
BLM	641	protein_coding	BLM RecQ like helicase	-0.108731	0.194571	-0.211752	0.000408914	-0.387365	1.14572e-11	-0.129161	0.0606402
BLMH	642	protein_coding	bleomycin hydrolase	0.118959	0.0835128	0.295152	3.26456e-09	0.298757	1.8864e-09	0.217369	4.16525e-05
BLOC1S1	2647	protein_coding	biogenesis of lysosomal organelles complex 1 subunit 1	0.02328	0.902435	0.272783	0.000329621	0.224927	0.00417361	0.207842	0.0131628
BLOC1S1-RDH5	100528022	lncRNA	BLOC1S1-RDH5 readthrough	0.0908474	0.601998	0.244699	0.0126871	0.26685	0.0058715	0.216702	0.042667
BLOC1S3	388552	protein_coding	biogenesis of lysosomal organelles complex 1 subunit 3	-0.186299	0.2852	-0.319383	0.00889066	-0.264767	0.0368605	-0.352057	0.00521587
BLOC1S5-TXNDC5	100526836	lncRNA	BLOC1S5-TXNDC5 readthrough (NMD candidate)	0.395297	8.29658e-29	0.203228	2.10045e-08	0.250872	1.91328e-12	0.184672	6.99238e-07
BLVRA	644	protein_coding	biliverdin reductase A	-0.141972	0.0228081	-0.251079	6.16156e-07	-0.370661	3.80884e-14	-0.229094	1.08264e-05
BLZF1	8548	protein_coding	basic leucine zipper nuclear factor 1	0.00695808	0.970874	-0.409784	1.05738e-09	-0.51117	1.61303e-14	-0.268008	0.000191721
BMF	90427	protein_coding	Bcl2 modifying factor	-0.266822	0.0333651	0.263094	0.0114445	0.26587	0.010753	0.48962	4.53851e-07
BMI1	648	protein_coding	BMI1 proto-oncogene, polycomb ring finger	-0.208775	0.00938945	-0.11349	0.145192	-0.11056	0.165133	-0.117964	0.160721
BMP1	649	protein_coding	bone morphogenetic protein 1	0.0588285	0.757922	0.315633	0.000580558	0.307773	0.000848622	0.182895	0.0952953
BMP2K	55589	protein_coding	BMP2 inducible kinase	-0.13108	0.427183	0.137246	0.251956	-0.0385986	0.819744	0.43692	7.94617e-06
BMP6	654	protein_coding	bone morphogenetic protein 6	0.272351	8.79857e-05	0.168621	0.013597	0.225165	0.000563088	-0.0182011	0.893398
BMP7	655	protein_coding	bone morphogenetic protein 7	0.224071	0.00378608	0.233536	0.000625623	-0.0267948	0.817101	0.143133	0.0719817
BMP8A	353500	protein_coding	bone morphogenetic protein 8a	0.133555	0.436635	0.612235	1.96306e-10	0.797714	1.18949e-17	0.368405	0.00061015
BMPR2	659	protein_coding	bone morphogenetic protein receptor type 2	-0.0308677	0.852754	-0.233802	0.0017293	-0.110208	0.207878	-0.0676054	0.539541
BMS1	9790	protein_coding	BMS1 ribosome biogenesis factor	0.0193664	0.875302	-0.0541579	0.426281	-0.204905	9.30053e-05	-0.174627	0.00170728
BMT2	154743	protein_coding	base methyltransferase of 25S rRNA 2 homolog	0.0342242	0.910138	-0.666564	8.19119e-08	-0.0935691	0.604289	-0.34346	0.0134002
BNC2	54796	protein_coding	basonuclin 2	-0.161452	0.517682	0.298877	0.0505582	0.421633	0.0031615	0.516819	0.000286181
BNIP2	663	protein_coding	BCL2 interacting protein 2	-0.00708963	0.96636	0.238269	0.000103453	0.281997	2.66812e-06	0.321603	1.02102e-07
BNIP3	664	protein_coding	BCL2 interacting protein 3	0.347637	0.0364887	-0.372805	0.00871116	-0.240977	0.124331	-0.212401	0.216117
BOLA2B	654483	protein_coding	bolA family member 2B	-0.00323222	0.988629	0.224784	0.00216958	0.0978378	0.272892	0.0574278	0.619679
BOP1	23246	protein_coding	BOP1 ribosomal biogenesis factor	-0.0136586	0.942527	0.224631	0.0041899	0.152782	0.0730355	0.114463	0.240566
BORA	79866	protein_coding	BORA aurora kinase A activator	-0.077318	0.707758	-0.426993	4.93269e-05	-0.36464	0.000643999	-0.344192	0.00224664
BORCS8	729991	protein_coding	BLOC-1 related complex subunit 8	-0.162022	0.366075	-0.0598176	0.729448	-0.357491	0.00268366	-0.14226	0.367546
BPGM	669	protein_coding	bisphosphoglycerate mutase	-0.0849298	0.740282	-0.264987	0.0590628	-0.388319	0.00332459	-0.18255	0.273203
BPNT1	10380	protein_coding	3'(2'), 5'-bisphosphate nucleotidase 1	-0.0255979	0.842517	-0.161985	0.0063673	-0.136471	0.0263953	-0.220954	0.000179704
BPNT2	54928	protein_coding	3'(2'), 5'-bisphosphate nucleotidase 2	-0.0121214	0.927945	-0.147632	0.0102338	-0.247639	4.09908e-06	-0.0894455	0.192529
BRAF	673	protein_coding	B-Raf proto-oncogene, serine/threonine kinase	0.101852	0.28327	-0.124238	0.082725	-0.252908	8.15234e-05	-0.0170102	0.898477
BRAP	8315	protein_coding	BRCA1 associated protein	-0.0236413	0.894873	-0.197757	0.0102458	-0.310883	1.9842e-05	-0.175714	0.0345974
BRCA1	672	protein_coding	BRCA1 DNA repair associated	-0.214309	7.94194e-05	-0.228121	3.60429e-06	-0.276987	1.04708e-08	-0.198034	0.000121476
BRCA2	675	protein_coding	BRCA2 DNA repair associated	-0.174621	0.139329	-0.264166	0.00307444	-0.338223	9.81196e-05	-0.0892913	0.478967
BRD1	23774	protein_coding	bromodomain containing 1	-0.0204809	0.897941	0.210956	0.00116863	0.162005	0.0178498	0.12932	0.0905553
BRD2	6046	protein_coding	bromodomain containing 2	-0.0364315	0.620388	-0.0615235	0.184094	-0.265315	1.45459e-12	-0.0788574	0.09073
BRD3OS	266655	protein_coding	BRD3 opposite strand	-0.00368313	0.988513	0.199153	0.0188503	0.240704	0.00334865	0.192888	0.0334376
BRD4	23476	protein_coding	bromodomain containing 4	-0.157838	0.000666152	0.0232535	0.709857	-0.0994083	0.0270031	-0.0602168	0.269651
BRI3BP	140707	protein_coding	BRI3 binding protein	-0.059948	0.52431	0.077672	0.229929	0.213677	5.76214e-05	-0.012259	0.915406
BRIP1	83990	protein_coding	BRCA1 interacting protein C-terminal helicase 1	-0.138423	0.23408	-0.205701	0.0153236	-0.261264	0.00148856	-0.113425	0.283448
BRIX1	55299	protein_coding	biogenesis of ribosomes BRX1	-0.0754197	0.45975	-0.107483	0.126788	-0.215372	0.00059551	-0.127582	0.0800761
BRK1	55845	protein_coding	BRICK1 subunit of SCAR/WAVE actin nucleating complex	0.197015	0.0040224	0.19941	0.0010665	0.115597	0.0895212	0.0964289	0.203558
BROX	148362	protein_coding	BRO1 domain and CAAX motif containing	-0.0952715	0.341454	-0.19606	0.00351773	-0.0964371	0.220265	-0.0402391	0.718776
BRPF3	27154	protein_coding	bromodomain and PHD finger containing 3	-0.0649813	0.659896	-0.0265736	0.831619	-0.264298	0.000814815	-0.176126	0.0482556
BRWD1	54014	protein_coding	bromodomain and WD repeat domain containing 1	-0.141209	0.129444	-0.268162	9.9177e-05	-0.135837	0.0797282	-0.265175	0.000184832
BRWD3	254065	protein_coding	bromodomain and WD repeat domain containing 3	-0.141828	0.354678	-0.705973	1.37248e-13	-0.482878	6.81205e-07	-0.46784	2.85265e-06
BSDC1	55108	protein_coding	BSD domain containing 1	-0.0232182	0.852987	-0.0651909	0.342356	-0.169909	0.00269333	-0.256645	3.94449e-06
BSND	7809	protein_coding	barttin CLCNK type accessory subunit beta	0.232851	0.236261	1.37135	7.98659e-31	0.823057	3.884e-11	1.52015	1.5165e-37
BSPRY	54836	protein_coding	B-box and SPRY domain containing	-0.0528104	0.730093	0.251947	0.000813938	-0.0293107	0.817886	0.103664	0.298545
BST2	684	protein_coding	bone marrow stromal cell antigen 2	0.015227	0.905689	-0.326258	5.02939e-11	-0.59512	4.55806e-35	-0.151114	0.00714473
BTAF1	9044	protein_coding	B-TFIID TATA-box binding protein associated factor 1	-0.0524229	0.68312	-0.27778	2.29041e-05	-0.280426	1.857e-05	-0.21994	0.00163774
BTBD10	84280	protein_coding	BTB domain containing 10	-0.0199357	0.928534	-0.354266	0.000119475	-0.0523147	0.711978	0.0352541	0.842589
BTBD19	149478	protein_coding	BTB domain containing 19	-0.447006	1.28963e-07	-0.102486	0.297462	-0.173396	0.0497895	-0.115566	0.272181
BTBD3	22903	protein_coding	BTB domain containing 3	0.0741137	0.695322	-0.0703785	0.610177	-0.322525	0.00127969	0.306774	0.00230293
BTD	686	protein_coding	biotinidase	-0.072137	0.699812	0.238902	0.0136471	0.293476	0.00169541	0.203865	0.0564432
BTF3	689	protein_coding	basic transcription factor 3	0.0730626	0.137091	0.301447	3.54213e-19	0.344528	5.59499e-25	0.142141	0.00011336
BTF3L4	91408	protein_coding	basic transcription factor 3 like 4	-0.0404488	0.693836	-0.479779	1.0043e-21	-0.108362	0.0630146	0.134826	0.0185528
BTF3L4P2	653189	pseudogene	basic transcription factor 3 like 4 pseudogene 2	0.0238833	0.937143	-0.354951	0.00566438	-0.072643	0.698892	0.0553501	0.806913
BTF3P3	652964	pseudogene	BTF3 pseudogene 3	0.0652525	0.791069	0.218416	0.0840847	0.31016	0.00836919	0.191726	0.176768
BTF3P5	652959	pseudogene	basic transcription factor 3 pseudogene 5	0.107139	0.366075	0.274213	0.000242139	0.342806	2.15425e-06	0.148566	0.099146
BTG1	694	protein_coding	BTG anti-proliferation factor 1	-0.0286256	0.884543	-0.476231	3.9543e-09	-0.217581	0.0140375	-0.204607	0.0290067
BTG2	7832	protein_coding	BTG anti-proliferation factor 2	0.180714	0.0649848	0.509287	1.92507e-12	0.147348	0.0899347	1.0411	5.42747e-50
BTG3	10950	protein_coding	BTG anti-proliferation factor 3	-0.150497	0.343461	-0.329093	0.00188294	-0.605944	2.43756e-09	-0.168903	0.1925
BTG3-AS1	110806272	lncRNA	BTG3 antisense RNA 1	-0.0937286	NA	-0.384988	0.0763707	-0.638109	0.00151147	-0.299123	0.229717
BTK	695	protein_coding	Bruton tyrosine kinase	-0.183244	0.0020375	-0.0566181	0.40134	0.0526769	0.453617	-0.0554445	0.466908
BTN2A1	11120	protein_coding	butyrophilin subfamily 2 member A1	-0.0243912	0.899796	-0.209426	0.012775	-0.261273	0.00139915	-0.0634982	0.617684
BTN2A2	10385	protein_coding	butyrophilin subfamily 2 member A2	0.211835	0.00827221	0.193746	0.00683762	0.182026	0.0123084	0.403669	1.15411e-09
BTN3A1	11119	protein_coding	butyrophilin subfamily 3 member A1	0.0921707	0.171295	-0.142897	0.00469842	-0.105136	0.0506843	-0.0276887	0.74684
BTN3A2	11118	protein_coding	butyrophilin subfamily 3 member A2	0.0716853	0.287738	0.182692	3.69508e-05	0.287614	9.47927e-12	0.25917	2.4065e-09
BTN3A3	10384	protein_coding	butyrophilin subfamily 3 member A3	-0.0795939	0.464027	-0.438071	3.78484e-12	-0.544038	2.99364e-18	-0.222292	0.00133544
BUB1	699	protein_coding	BUB1 mitotic checkpoint serine/threonine kinase	-0.200133	1.77869e-07	-0.279772	1.73191e-15	-0.362645	1.61018e-25	-0.021308	0.744118
BUB1B	701	protein_coding	BUB1 mitotic checkpoint serine/threonine kinase B	0.0455706	0.643953	0.158055	0.00259372	0.0972914	0.0948789	0.153315	0.00545695
BUD23	114049	protein_coding	BUD23 rRNA methyltransferase and ribosome maturation factor	0.0812224	0.285806	0.288608	2.62549e-09	0.320804	2.26276e-11	0.227398	7.17617e-06
BZW1	9689	protein_coding	basic leucine zipper and W2 domains 1	-0.0370824	0.651281	-0.0728606	0.139977	-0.116121	0.0103025	-0.418484	3.32343e-24
BZW1P2	151579	pseudogene	basic leucine zipper and W2 domains 1 pseudogene 2	-0.0471445	0.683608	-0.110485	0.0993111	-0.14284	0.02599	-0.425148	4.069e-13
BZW2	28969	protein_coding	basic leucine zipper and W2 domains 2	0.0566064	0.312679	0.13205	0.000326563	0.0224642	0.693033	-0.00056558	0.995052
C11orf1	64776	protein_coding	chromosome 11 open reading frame 1	0.0699733	0.626317	0.034426	0.774007	0.100516	0.290359	-0.229236	0.00658043
C11orf68	83638	protein_coding	chromosome 11 open reading frame 68	0.01929	0.898074	-0.327354	8.30527e-08	-0.263113	2.24873e-05	-0.106708	0.169137
C11orf80	79703	protein_coding	chromosome 11 open reading frame 80	0.05149	0.816751	0.385051	8.36777e-05	0.376933	0.000125082	0.393258	9.9764e-05
C11orf95	65998	protein_coding	chromosome 11 open reading frame 95	0.232608	0.204907	0.93328	1.78412e-15	0.800841	1.6272e-11	0.497264	0.000134949
C11orf96	387763	protein_coding	chromosome 11 open reading frame 96	0.475816	0.00456241	-0.253144	0.15083	-0.223345	0.227519	-0.454945	0.00686033
C11orf98	102288414	protein_coding	chromosome 11 open reading frame 98	-0.132138	0.202008	-0.0492252	0.637738	-0.231259	0.00201524	-0.126955	0.158166
C12orf4	57102	protein_coding	chromosome 12 open reading frame 4	-0.211014	0.144014	-0.49151	2.73968e-06	-0.409686	0.000115656	-0.273604	0.020516
C12orf43	64897	protein_coding	chromosome 12 open reading frame 43	-0.0864025	0.604479	-0.220447	0.0235821	-0.274819	0.00360377	-0.187828	0.080281
C12orf45	121053	protein_coding	chromosome 12 open reading frame 45	-0.0183713	0.92826	0.292891	0.000309675	0.200292	0.0215988	0.189048	0.0420049
C12orf57	113246	protein_coding	chromosome 12 open reading frame 57	0.0644098	0.457912	0.302524	8.89782e-10	0.425636	5.78671e-19	0.243626	2.60194e-06
C12orf75	387882	protein_coding	chromosome 12 open reading frame 75	-0.212064	0.202564	0.0640387	0.71103	0.560604	1.92902e-07	0.094102	0.605628
C13orf46	100507747	protein_coding	chromosome 13 open reading frame 46	0.0508556	0.876173	0.378185	0.00770086	0.813805	1.65421e-10	0.00501958	0.98822
C14orf119	55017	protein_coding	chromosome 14 open reading frame 119	-0.0946805	0.454392	-0.199892	0.0139922	-0.231621	0.00368613	-0.225986	0.00714683
C15orf39	56905	protein_coding	chromosome 15 open reading frame 39	-0.101413	0.149613	-0.0780702	0.198829	-0.432031	3.28364e-19	0.104346	0.0818542
C15orf61	145853	protein_coding	chromosome 15 open reading frame 61	0.15903	0.254537	0.418219	3.93372e-06	0.515996	4.73156e-09	0.26012	0.0117607
C15orf65	145788	protein_coding	chromosome 15 open reading frame 65	0.192962	0.456617	0.315247	0.0673551	0.310113	0.0758654	0.524893	0.00116042
C16orf72	29035	protein_coding	chromosome 16 open reading frame 72	-0.0452059	0.70314	0.0888373	0.211725	-0.0885319	0.225978	0.213428	0.000534316
C16orf87	388272	protein_coding	chromosome 16 open reading frame 87	0.150736	0.284668	-0.0716795	0.591286	-0.31355	0.00139875	0.101383	0.45576
C17orf49	124944	protein_coding	chromosome 17 open reading frame 49	-0.261714	0.00823958	-0.262656	0.00230058	-0.160582	0.0889172	-0.0584531	0.675144
C17orf67	339210	protein_coding	chromosome 17 open reading frame 67	-0.213523	0.213751	-0.862403	3.45359e-13	-1.0231	8.17736e-18	-0.73272	2.00066e-09
C18orf25	147339	protein_coding	chromosome 18 open reading frame 25	0.0699254	0.53033	-0.00658452	0.957324	-0.220498	0.000846319	0.183792	0.00776037
C18orf32	497661	protein_coding	chromosome 18 open reading frame 32	-0.0832186	0.566792	-0.19646	0.024572	-0.236172	0.0055453	0.0071707	0.970245
C18orf54	162681	protein_coding	chromosome 18 open reading frame 54	-0.450226	0.000523463	-0.432926	0.000210684	-0.0862982	0.603476	-0.40892	0.000857794
C18orf61	497259	lncRNA	uncharacterized LOC497259	-0.267316	0.350025	-0.768497	3.84936e-05	-0.639309	0.000780475	-0.290062	0.218184
C19orf12	83636	protein_coding	chromosome 19 open reading frame 12	-0.0609838	0.733259	-0.362751	5.10625e-05	-0.340366	0.000159025	-0.158061	0.150847
C19orf25	148223	protein_coding	chromosome 19 open reading frame 25	-0.0326305	0.866192	-0.259184	0.00278872	-0.176936	0.0574368	-0.279943	0.00180918
C19orf38	255809	protein_coding	chromosome 19 open reading frame 38	-0.27822	0.174498	-0.714588	9.88786e-07	-0.891872	7.13247e-10	-0.49667	0.00149925
C19orf48	84798	protein_coding	chromosome 19 open reading frame 48	-0.0780493	0.521484	0.219184	0.00230126	0.0438538	0.686413	0.0273946	0.843007
C19orf57	79173	protein_coding	chromosome 19 open reading frame 57	-0.427325	NA	-0.405542	0.0825	-0.551625	0.0122259	-0.615384	0.00541347
C1GALT1	56913	protein_coding	core 1 synthase, glycoprotein-N-acetylgalactosamine 3-beta-galactosyltransferase 1	-0.230219	0.000726261	-0.369404	3.7882e-10	-0.387702	4.09651e-11	-0.222622	0.000483955
C1orf109	54955	protein_coding	chromosome 1 open reading frame 109	0.089911	0.372034	0.218246	0.00069933	0.149636	0.0306266	0.175765	0.0120782
C1orf112	55732	protein_coding	chromosome 1 open reading frame 112	-0.165065	0.0550015	-0.163839	0.0231277	-0.308852	3.54233e-06	-0.0715649	0.464341
C1orf167	284498	protein_coding	chromosome 1 open reading frame 167	0.281686	0.0272804	0.188155	0.114911	0.484755	1.26092e-06	0.0693864	0.703438
C1orf174	339448	protein_coding	chromosome 1 open reading frame 174	0.049599	0.802067	-0.266293	0.00661998	-0.0863754	0.500061	0.0962326	0.474949
C1orf21	81563	protein_coding	chromosome 1 open reading frame 21	-0.0411938	0.807215	-0.387141	4.60034e-07	-0.287901	0.000275809	-0.283957	0.000505344
C1orf35	79169	protein_coding	chromosome 1 open reading frame 35	0.107214	0.378393	0.216229	0.00698476	0.159123	0.0640757	0.203488	0.0167047
C1orf43	25912	protein_coding	chromosome 1 open reading frame 43	0.0689794	0.153979	0.114523	0.00137934	0.196417	4.91781e-09	0.0376398	0.459516
C1QA	712	protein_coding	complement C1q A chain	-0.0584801	NA	0.9128	4.88123e-06	0.576603	0.00656874	0.76954	0.00020929
C1QBP	708	protein_coding	complement C1q binding protein	0.0813035	0.31986	0.298032	5.80218e-09	0.240008	4.39595e-06	0.111926	0.0731055
C1RL	51279	protein_coding	complement C1r subcomponent like	-0.28689	0.165387	-0.763307	2.74104e-07	-0.753649	3.96365e-07	-0.502488	0.00163834
C2	717	protein_coding	complement C2	-1.24237	4.72404e-26	-2.48364	8.27118e-88	-2.54529	4.77953e-91	-1.42863	3.02318e-34
C20orf27	54976	protein_coding	chromosome 20 open reading frame 27	0.0208894	0.902435	0.334593	5.39664e-07	0.292409	1.61157e-05	-0.109352	0.21958
C21orf91	54149	protein_coding	chromosome 21 open reading frame 91	-0.188144	0.13839	-0.591938	5.79242e-11	-0.729811	4.41379e-16	-0.824242	2.57719e-19
C22orf34	348645	protein_coding	chromosome 22 open reading frame 34	0.0156758	0.9672	-0.177569	0.303872	-0.317251	0.0399754	-0.454252	0.0029909
C22orf46	79640	transcribed_pseudogene	chromosome 22 open reading frame 46	0.180533	0.048139	0.0723592	0.45137	0.252187	0.000529831	0.0655819	0.56037
C2CD2	25966	protein_coding	C2 calcium dependent domain containing 2	0.11023	0.313809	-0.32953	5.14947e-06	-0.138979	0.0917045	-0.22781	0.00386371
C2CD2L	9854	protein_coding	C2CD2 like	-0.132729	0.353435	-0.132448	0.229763	-0.259178	0.00742976	-0.200835	0.0608845
C2CD3	26005	protein_coding	C2 domain containing 3 centriole elongation regulator	-0.110988	0.334679	-0.164348	0.0432883	-0.24048	0.00170955	-0.0928801	0.365124
C2CD4A	145741	protein_coding	C2 calcium dependent domain containing 4A	-1.03611	2.83493e-31	-0.928392	3.05487e-27	-0.99104	9.1787e-31	-0.540573	8.75001e-10
C2orf68	388969	protein_coding	chromosome 2 open reading frame 68	0.0381404	0.81815	0.115835	0.192843	0.0346053	0.782053	0.22094	0.00638788
C2orf69	205327	protein_coding	chromosome 2 open reading frame 69	-0.145493	0.22283	-0.435467	8.91831e-08	-0.366002	8.7875e-06	-0.18959	0.0466944
C2orf72	257407	protein_coding	chromosome 2 open reading frame 72	0.182824	NA	1.27897	8.91848e-12	0.899332	4.27724e-06	1.03632	1.27786e-07
C2orf76	130355	protein_coding	chromosome 2 open reading frame 76	0.238382	0.255686	0.664294	9.93269e-07	0.609184	9.14724e-06	0.469087	0.00158234
C2orf81	388963	protein_coding	chromosome 2 open reading frame 81	-0.0061629	0.98473	0.157499	0.195467	0.454779	4.50466e-06	0.20439	0.0944934
C3	718	protein_coding	complement C3	-0.683928	NA	-0.915581	6.77422e-06	-1.01537	4.33185e-07	-0.852892	4.3499e-05
C3AR1	719	protein_coding	complement C3a receptor 1	-0.196397	0.0130138	-0.607713	1.05711e-21	-0.60494	1.29709e-21	-0.452464	4.25165e-12
C3orf38	285237	protein_coding	chromosome 3 open reading frame 38	-0.14007	0.260679	-0.4807	5.84626e-09	-0.493518	2.05889e-09	-0.300255	0.000750181
C3orf62	375341	protein_coding	chromosome 3 open reading frame 62	-0.235204	0.256196	-0.395574	0.00751653	-0.357041	0.0181126	-0.322629	0.0467711
C4A	720	protein_coding	complement C4A (Rodgers blood group)	-0.136826	0.112862	-3.34162	0	-3.86777	0	-1.54063	6.90423e-148
C4B	721	protein_coding	complement C4B (Chido blood group)	-0.140537	0.0902944	-3.37903	0	-3.91409	0	-1.5533	8.00586e-157
C4BPB	725	protein_coding	complement component 4 binding protein beta	0.332567	NA	0.67897	0.000810523	0.733685	0.000255383	0.595555	0.00573467
C4orf33	132321	protein_coding	chromosome 4 open reading frame 33	-0.251863	0.126418	-0.823523	5.32241e-12	-0.783536	5.15789e-11	-0.656714	1.05317e-07
C4orf50	389197	protein_coding	chromosome 4 open reading frame 50	-0.534851	2.89499e-05	-0.335911	0.00563857	-0.83151	5.57288e-13	0.0291469	0.903451
C5	727	protein_coding	complement C5	-0.235264	0.362601	-0.565542	0.000931718	-0.623169	0.000239077	-0.835899	1.06808e-06
C5AR2	27202	protein_coding	complement component 5a receptor 2	0.0849622	0.792537	0.488818	0.00112362	0.599224	3.74853e-05	0.390786	0.0174291
C5orf15	56951	protein_coding	chromosome 5 open reading frame 15	0.00733992	0.963293	-0.166853	0.00807909	-0.0819858	0.270329	-0.034317	0.746091
C5orf22	55322	protein_coding	chromosome 5 open reading frame 22	-0.0774546	0.54646	-0.154299	0.0541413	-0.253196	0.000659415	-0.0597127	0.605948
C5orf51	285636	protein_coding	chromosome 5 open reading frame 51	-0.0636042	0.689612	-0.275249	0.000966188	-0.135776	0.156264	-0.147309	0.140709
C5orf58	133874	protein_coding	chromosome 5 open reading frame 58	-0.377608	0.0775753	-0.668942	5.39439e-05	-0.501852	0.00326776	-0.476574	0.00810428
C6orf120	387263	protein_coding	chromosome 6 open reading frame 120	-0.0296594	0.828935	-0.43314	6.31647e-13	-0.237622	0.00014823	-0.0380774	0.72324
C6orf47	57827	protein_coding	chromosome 6 open reading frame 47	-0.12536	0.389808	-0.382004	3.4795e-05	-0.528378	5.32809e-09	-0.384073	6.17595e-05
C6orf62	81688	protein_coding	chromosome 6 open reading frame 62	-0.189559	1.43325e-05	-0.689627	5.07817e-73	-0.62594	1.20153e-60	-0.613997	1.98093e-57
C7orf26	79034	protein_coding	chromosome 7 open reading frame 26	0.0456973	0.795162	0.318187	7.07557e-05	0.218476	0.0106015	0.206888	0.0229501
C7orf50	84310	protein_coding	chromosome 7 open reading frame 50	0.134588	0.205333	0.229467	0.00265103	0.0652612	0.5356	0.268762	0.000476633
C8orf33	65265	protein_coding	chromosome 8 open reading frame 33	0.0241428	0.875496	0.237176	0.000220254	0.0596842	0.50489	0.0815389	0.360891
C8orf44-SGK3	100533105	protein_coding	C8orf44-SGK3 readthrough	-0.14937	0.491196	-0.585754	5.69537e-06	-0.145874	0.38026	-0.0106035	0.972639
C9orf78	51759	protein_coding	chromosome 9 open reading frame 78	-0.14091	0.044495	-0.25434	3.90169e-06	0.0173615	0.857122	0.00191425	0.988716
CA8	767	protein_coding	carbonic anhydrase 8	0.119614	0.676099	0.757858	3.48676e-08	0.779237	1.21222e-08	0.468783	0.00226896
CA9	768	protein_coding	carbonic anhydrase 9	0.647299	0.000630623	-0.551397	0.00186723	-0.69611	5.36634e-05	-0.457015	0.0164107
CABLES1	91768	protein_coding	Cdk5 and Abl enzyme substrate 1	-0.031455	0.642262	-0.303531	1.40537e-19	-0.464578	1.21345e-44	-0.122515	0.00102675
CABLES2	81928	protein_coding	Cdk5 and Abl enzyme substrate 2	-0.210464	0.10576	-0.272086	0.0075927	-0.246433	0.0178439	-0.370508	0.000288486
CACFD1	11094	protein_coding	calcium channel flower domain containing 1	0.0885145	0.686183	0.184445	0.151887	0.266597	0.0254399	0.394612	0.000564658
CACNA1C	775	protein_coding	calcium voltage-gated channel subunit alpha1 C	-0.275101	0.261719	-0.801732	1.55424e-06	-0.535071	0.00192071	-0.469819	0.0107057
CACNA1D	776	protein_coding	calcium voltage-gated channel subunit alpha1 D	0.402759	2.66205e-09	0.75373	1.04177e-35	0.860448	4.41854e-47	0.690077	4.16892e-29
CACNB3	784	protein_coding	calcium voltage-gated channel auxiliary subunit beta 3	-0.135817	0.528401	-0.376711	0.00365774	-0.363614	0.00533872	-0.578568	7.08061e-06
CACNG4	27092	protein_coding	calcium voltage-gated channel auxiliary subunit gamma 4	0.281317	NA	1.90348	4.76946e-25	1.47547	4.63234e-15	0.996367	7.24193e-07
CACUL1	143384	protein_coding	CDK2 associated cullin domain 1	-0.0496946	0.730611	-0.303888	1.95291e-05	-0.242061	0.000920562	-0.0691791	0.518719
CACYBP	27101	protein_coding	calcyclin binding protein	0.00842316	0.948628	0.208926	2.93168e-05	0.0469702	0.502475	0.14915	0.00614084
CAD	790	protein_coding	carbamoyl-phosphate synthetase 2, aspartate transcarbamylase, and dihydroorotase	0.0828503	0.416333	0.290379	2.53701e-06	0.31173	3.60324e-07	0.0862971	0.30497
CADM1	23705	protein_coding	cell adhesion molecule 1	-0.243681	0.00133816	-0.160561	0.0274555	0.134595	0.0732742	0.0441968	0.699487
CADPS2	93664	protein_coding	calcium dependent secretion activator 2	-0.00617937	0.969366	-0.0395246	0.641252	-0.309874	7.02467e-08	-0.211915	0.000622674
CALCOCO1	57658	protein_coding	calcium binding and coiled-coil domain 1	0.0927845	0.45975	-0.400334	1.22329e-07	-0.065228	0.546848	-0.166146	0.0646149
CALCOCO2	10241	protein_coding	calcium binding and coiled-coil domain 2	0.0358398	0.764113	-0.161143	0.00813984	-0.187154	0.00172755	0.00497583	0.97166
CALCRL	10203	protein_coding	calcitonin receptor like receptor	0.406227	2.40395e-15	0.253155	8.92104e-07	-0.340769	8.06386e-11	-0.106277	0.102711
CALHM1	255022	protein_coding	calcium homeostasis modulator 1	0.17739	NA	0.314189	0.181796	0.271704	0.274517	0.642952	0.00242767
CALHM2	51063	protein_coding	calcium homeostasis modulator family member 2	0.0838455	0.726577	0.416615	0.000341991	0.582315	1.44571e-07	0.262754	0.0517867
CALHM5	254228	protein_coding	calcium homeostasis modulator family member 5	-0.473317	0.000120521	-1.08729	6.51654e-23	-0.802464	2.0658e-13	-1.07526	1.61376e-21
CALHM6	441168	protein_coding	calcium homeostasis modulator family member 6	-0.198413	0.0175837	-0.194648	0.00735059	-0.0900537	0.300567	0.000411427	0.998113
CALM1	801	protein_coding	calmodulin 1	-0.223639	0.00037607	0.0455278	0.564852	0.0451838	0.581561	0.0386997	0.68632
CALM2	805	protein_coding	calmodulin 2	0.140955	0.000367066	0.333066	2.03985e-23	0.107701	0.00399231	0.189425	8.98181e-08
CALM2P2	806	pseudogene	calmodulin 2 pseudogene 2	0.230017	0.237404	0.374171	0.00659506	0.00642406	0.982606	0.163771	0.381269
CALM3	808	protein_coding	calmodulin 3	-0.217268	0.000707278	-0.134116	0.0315688	-0.105447	0.111677	-0.138992	0.0328374
CALML3	810	protein_coding	calmodulin like 3	0.636141	0.00499318	2.19239	2.75112e-36	1.30922	7.16994e-13	1.69427	4.85151e-21
CALML3-AS1	100132159	lncRNA	CALML3 antisense RNA 1	0.088031	NA	0.587825	0.000813938	0.329943	0.0891623	0.282944	0.176706
CALN1	83698	protein_coding	calneuron 1	-0.304382	0.00114333	0.280926	0.000469582	0.297428	0.000188668	0.107495	0.325161
CALR	811	protein_coding	calreticulin	-0.045212	0.551627	-0.0610908	0.240554	-0.163914	0.00014664	0.0131833	0.882316
CAMK4	814	protein_coding	calcium/calmodulin dependent protein kinase IV	0.027129	0.919194	-0.35781	0.0015031	-0.217163	0.0785653	-0.100004	0.549868
CAMKK1	84254	protein_coding	calcium/calmodulin dependent protein kinase kinase 1	0.120156	0.649846	0.389546	0.00565134	0.5087	0.000158995	0.119901	0.578121
CAMLG	819	protein_coding	calcium modulating ligand	0.0200984	0.91265	-0.00700474	0.96061	0.225263	0.00274778	0.020163	0.897086
CAMSAP1	157922	protein_coding	calmodulin regulated spectrin associated protein 1	0.150973	0.00755444	0.11547	0.0264259	-0.109779	0.0416042	0.0121043	0.906691
CAMSAP2	23271	protein_coding	calmodulin regulated spectrin associated protein family member 2	-0.148283	0.0196458	-0.509404	2.6053e-24	-0.495046	3.89508e-23	-0.358777	3.75922e-12
CAMTA1	23261	protein_coding	calmodulin binding transcription activator 1	0.200755	0.0100086	0.269223	3.87703e-05	0.233743	0.000462853	0.217271	0.00191677
CAND1	55832	protein_coding	cullin associated and neddylation dissociated 1	-0.105341	0.0351053	-0.218665	2.2197e-08	-0.356433	6.04191e-21	-0.183248	6.61847e-06
CANT1	124583	protein_coding	calcium activated nucleotidase 1	-0.078041	0.341338	-0.480868	2.53652e-21	-0.312448	1.14276e-09	-0.383026	2.23998e-13
CANX	821	protein_coding	calnexin	-0.0155269	0.861071	0.175293	3.4193e-06	0.185354	7.90741e-07	0.138021	0.000538615
CAPG	822	protein_coding	capping actin protein, gelsolin like	-0.011049	0.98218	-0.456168	0.0119445	-0.449616	0.0139562	-0.741627	3.26531e-05
CAPN1	823	protein_coding	calpain 1	-0.0623833	0.418838	-0.214238	5.25549e-06	-0.141644	0.00423071	-0.187953	0.00013287
CAPN2	824	protein_coding	calpain 2	-0.0998883	0.386586	-0.544175	1.07465e-14	-0.302087	3.28454e-05	-0.441499	1.24741e-09
CAPN3	825	protein_coding	calpain 3	-0.25336	0.2161	-0.216774	0.196415	0.15613	0.38986	-0.456309	0.00320539
CAPNS1	826	protein_coding	calpain small subunit 1	-0.0757603	0.212177	0.049211	0.35181	0.1276	0.00298845	0.0864855	0.0794553
CAPRIN1	4076	protein_coding	cell cycle associated protein 1	-0.00719252	0.934476	-0.00975521	0.870369	-0.129585	0.00026309	-0.00413694	0.960248
CAPZA1	829	protein_coding	capping actin protein of muscle Z-line subunit alpha 1	-0.13943	0.00763309	-0.158206	0.000477976	-0.0956537	0.0538655	-0.0258906	0.742142
CARD14	79092	protein_coding	caspase recruitment domain family member 14	-0.0580204	0.895349	-0.577593	0.00216846	-0.327338	0.118592	-0.502034	0.0127858
CARD17	440068	protein_coding	caspase recruitment domain family member 17	-0.39959	0.0791765	-1.52844	6.04372e-19	-1.19729	2.76249e-12	-1.20514	5.73767e-12
CARD6	84674	protein_coding	caspase recruitment domain family member 6	-0.0726444	0.732029	-0.401541	0.000179494	-0.316583	0.00406775	-0.339015	0.00302532
CARHSP1	23589	protein_coding	calcium regulated heat stable protein 1	0.0243021	0.839171	0.228318	8.60192e-06	0.197477	0.000160079	0.133245	0.0233528
CARMIL1	55604	protein_coding	capping protein regulator and myosin 1 linker 1	-0.195727	7.02235e-05	-0.804191	2.33703e-79	-0.639099	3.98415e-51	-0.520629	1.24764e-33
CARMIL2	146206	protein_coding	capping protein regulator and myosin 1 linker 2	0.00204298	0.992748	0.321259	2.65692e-07	0.338982	4.66086e-08	0.0885806	0.30332
CARNMT1	138199	protein_coding	carnosine N-methyltransferase 1	-0.0297424	0.856572	-0.163428	0.0355939	-0.125696	0.130158	-0.293808	7.47234e-05
CARNS1	57571	protein_coding	carnosine synthase 1	-0.223965	0.0100793	-0.483115	1.0813e-11	-0.508278	7.08206e-13	0.0507983	0.679656
CARS1	833	protein_coding	cysteinyl-tRNA synthetase 1	-0.149777	0.126418	-0.0640844	0.513859	-0.104117	0.239466	0.273963	0.000177407
CASC3	22794	protein_coding	CASC3 exon junction complex subunit	-0.00116332	0.99518	0.261511	3.08753e-07	0.22394	1.64528e-05	0.182139	0.000961646
CASK	8573	protein_coding	calcium/calmodulin dependent serine protein kinase	-0.345118	0.000169382	0.00391544	0.979553	-0.164713	0.0748306	-0.00394491	0.984742
CASKIN2	57513	protein_coding	CASK interacting protein 2	-0.135673	0.67121	-0.707397	2.81898e-05	-0.913437	4.42214e-08	-0.893428	2.0329e-07
CASP1	834	protein_coding	caspase 1	-0.224282	0.00373257	-0.501315	9.57306e-15	-0.572614	6.99559e-19	-0.245471	0.000489235
CASP10	843	protein_coding	caspase 10	-0.32411	5.13114e-06	-0.992013	1.69133e-54	-0.851632	4.68474e-41	-0.629264	1.76108e-22
CASP1P2	440067	transcribed_pseudogene	caspase 1 pseudogene 2	-0.321869	0.180411	-0.307275	0.114518	-0.251959	0.224511	-0.490877	0.00955308
CASP2	835	protein_coding	caspase 2	-0.192692	0.00465591	0.0598502	0.427398	0.0196358	0.842935	0.00981474	0.941123
CASP3	836	protein_coding	caspase 3	-0.0670782	0.484827	-0.432252	2.32363e-15	-0.438924	7.26751e-16	-0.442981	1.78386e-15
CASP4	837	protein_coding	caspase 4	-0.159477	0.0728095	-0.438613	3.74191e-11	-0.430388	8.29435e-11	-0.355017	2.75381e-07
CASP7	840	protein_coding	caspase 7	-0.210784	0.0201689	-0.339844	4.62558e-06	-0.360095	1.06866e-06	-1.2222	4.07908e-57
CASP8	841	protein_coding	caspase 8	-0.10931	0.286129	-0.285026	2.68508e-05	-0.278479	4.23055e-05	-0.193069	0.00958281
CASP8AP2	9994	protein_coding	caspase 8 associated protein 2	-0.139569	0.125565	-0.19574	0.00509107	-0.216953	0.00167512	-0.167981	0.0267315
CASP9	842	protein_coding	caspase 9	-0.00153691	0.995316	-0.3684	3.94089e-06	-0.269204	0.00108073	-0.275616	0.00131886
CAST	831	protein_coding	calpastatin	-0.0717829	0.30881	-0.25558	1.19488e-08	-0.282756	1.9727e-10	-0.263936	7.02383e-09
CASTOR2	729438	protein_coding	cytosolic arginine sensor for mTORC1 subunit 2	0.0501063	0.838266	0.252753	0.0271207	0.448063	1.49408e-05	0.0729414	0.691993
CAT	847	protein_coding	catalase	0.0383741	0.775024	0.335822	3.18392e-08	0.238087	0.000171151	0.373392	1.1371e-09
CATSPERG	57828	protein_coding	cation channel sperm associated auxiliary subunit gamma	-0.0544147	NA	-0.377018	0.102905	-0.609179	0.00423071	-0.514848	0.0242598
CAV1	857	protein_coding	caveolin 1	-0.0907746	0.102339	-0.0185679	0.777002	0.275758	1.0897e-12	-0.11512	0.0122572
CAV2	858	protein_coding	caveolin 2	-0.0601164	0.743956	-0.835227	4.52787e-21	-0.604109	8.60666e-12	-0.615113	1.32035e-11
CBFA2T2	9139	protein_coding	CBFA2/RUNX1 partner transcriptional co-repressor 2	-0.110249	0.3661	-0.183696	0.0286857	-0.321083	3.871e-05	-0.152078	0.104193
CBLN3	643866	protein_coding	cerebellin 3 precursor	-0.267328	0.259696	-0.554242	0.000797224	-0.462461	0.00632125	-0.529002	0.00226873
CBR1	873	protein_coding	carbonyl reductase 1	-0.127948	0.314411	-0.29226	0.000563666	-0.622686	5.74945e-15	-0.307595	0.000390885
CBR3	874	protein_coding	carbonyl reductase 3	-0.13428	0.306286	-0.247128	0.00610739	-0.322958	0.000209187	-0.287185	0.00172329
CBS	875	protein_coding	cystathionine beta-synthase	-0.0396563	0.807261	0.0134521	0.918946	0.072822	0.477899	0.303365	6.27395e-05
CBSL	102724560	protein_coding	cystathionine beta-synthase like	-0.0303683	0.865533	0.0137657	0.919347	0.0740888	0.482423	0.309537	7.0973e-05
CBWD1	55871	protein_coding	COBW domain containing 1	0.212802	0.00131508	0.398964	4.10864e-13	0.451235	9.61462e-17	0.329744	1.0192e-08
CBWD2	150472	protein_coding	COBW domain containing 2	0.132096	0.0788347	0.249751	8.24517e-06	0.296373	6.51286e-08	0.236184	5.03512e-05
CBWD3	445571	protein_coding	COBW domain containing 3	0.144989	0.121364	0.419665	6.99452e-11	0.491012	8.31029e-15	0.308843	7.38555e-06
CBWD5	220869	protein_coding	COBW domain containing 5	0.119681	0.210864	0.390176	3.38277e-10	0.449947	1.8022e-13	0.2804	2.71919e-05
CBWD6	644019	protein_coding	COBW domain containing 6	0.122019	0.254943	0.423127	4.05344e-10	0.473902	1.2615e-12	0.297503	4.68661e-05
CBX1	10951	protein_coding	chromobox 1	0.136827	0.0331626	0.220532	1.42911e-05	0.154791	0.00388426	0.248943	1.31291e-06
CBX3	11335	protein_coding	chromobox 3	0.0942511	0.0394133	0.225093	1.22024e-10	0.189267	9.65989e-08	0.183355	4.54297e-07
CBX4	8535	protein_coding	chromobox 4	-0.0686534	0.541942	-0.119356	0.10057	-0.296166	2.71024e-06	-0.0457819	0.666779
CBX5	23468	protein_coding	chromobox 5	0.0788658	0.531672	0.239977	0.00113899	0.283882	8.38774e-05	0.130085	0.141855
CBX6	23466	protein_coding	chromobox 6	0.0206392	0.820353	-0.306626	9.21293e-15	-0.0193981	0.77642	-0.285391	1.7363e-12
CBX7	23492	protein_coding	chromobox 7	0.350271	0.00161228	0.141735	0.240203	0.257804	0.0144997	0.0987703	0.513662
CBX8	57332	protein_coding	chromobox 8	0.165253	0.298536	0.311123	0.00377598	0.182269	0.134238	0.313293	0.00514379
CCAR1	55749	protein_coding	cell division cycle and apoptosis regulator 1	-0.000952057	0.995517	0.110605	0.0619683	0.0764867	0.245839	0.16256	0.00465006
CCBE1	147372	protein_coding	collagen and calcium binding EGF domains 1	-0.044613	0.920164	0.783426	3.98346e-06	0.434038	0.0218703	1.39797	3.24144e-18
CCDC102A	92922	protein_coding	coiled-coil domain containing 102A	0.19289	0.347951	0.467365	0.000354708	0.433703	0.00107913	0.12817	0.523233
CCDC106	29903	protein_coding	coiled-coil domain containing 106	-0.219235	0.0973061	-0.314153	0.00220872	-0.233363	0.0307421	-0.0801424	0.611933
CCDC112	153733	protein_coding	coiled-coil domain containing 112	-0.0739159	0.514756	0.314093	6.24445e-07	0.282011	9.80248e-06	0.445732	5.93849e-13
CCDC113	29070	protein_coding	coiled-coil domain containing 113	0.0510128	0.8328	-0.437872	7.64652e-05	-0.353688	0.00180864	-0.0190819	0.93844
CCDC117	150275	protein_coding	coiled-coil domain containing 117	0.0346346	0.807944	-0.219365	0.00126501	-0.166936	0.019152	-0.145855	0.0588342
CCDC12	151903	protein_coding	coiled-coil domain containing 12	0.143473	0.276919	0.295185	0.000927749	0.077398	0.534219	0.215151	0.0296745
CCDC120	90060	protein_coding	coiled-coil domain containing 120	-0.0568272	0.846826	-0.505394	0.00013011	-0.402826	0.00295628	-0.491424	0.000350191
CCDC124	115098	protein_coding	coiled-coil domain containing 124	0.108565	0.276734	0.375391	3.87613e-09	0.319675	7.86378e-07	0.247757	0.00030576
CCDC125	202243	protein_coding	coiled-coil domain containing 125	-0.296175	0.000475082	-0.524257	1.07052e-12	-0.564715	1.40384e-14	-0.463571	1.00556e-09
CCDC127	133957	protein_coding	coiled-coil domain containing 127	0.0199025	0.916507	0.266737	0.000423112	0.408673	1.03674e-08	0.143208	0.120058
CCDC141	285025	protein_coding	coiled-coil domain containing 141	-0.486303	0.00885439	0.361801	0.0266239	0.151681	0.46602	0.91181	2.76945e-10
CCDC142	84865	protein_coding	coiled-coil domain containing 142	-0.174182	0.391643	-0.367877	0.00618399	-0.297531	0.0334682	-0.30961	0.0339141
CCDC151	115948	protein_coding	coiled-coil domain containing 151	0.0432215	0.858302	0.398031	8.64922e-05	0.409857	4.88676e-05	0.202295	0.102252
CCDC152	100129792	protein_coding	coiled-coil domain containing 152	-0.180165	0.0828714	-0.420379	5.81495e-08	-0.108502	0.267726	-0.176248	0.0539839
CCDC159	126075	protein_coding	coiled-coil domain containing 159	0.0821715	0.755201	0.249823	0.0775395	0.254372	0.0736687	0.398306	0.00299109
CCDC167	154467	protein_coding	coiled-coil domain containing 167	0.227327	0.0509999	0.51242	3.10141e-09	0.504404	5.44639e-09	0.584767	1.7819e-11
CCDC186	55088	protein_coding	coiled-coil domain containing 186	-0.00449705	0.9869	-0.582868	1.2262e-11	-0.552846	1.31007e-10	-0.292598	0.00193702
CCDC187	399693	protein_coding	coiled-coil domain containing 187	0.186871	0.0659142	0.193668	0.021458	0.238986	0.00323591	0.0776783	0.515419
CCDC18-AS1	100131564	lncRNA	CCDC18 antisense RNA 1	0.0741891	0.74583	0.0985241	0.519613	0.394378	0.000411133	0.322965	0.00730991
CCDC32	90416	protein_coding	coiled-coil domain containing 32	0.0242698	0.921261	-0.303916	0.00455021	-0.225708	0.0461456	-0.0637089	0.71849
CCDC34	91057	protein_coding	coiled-coil domain containing 34	0.128801	0.458159	0.17917	0.134952	0.249314	0.0261289	0.332275	0.0025374
CCDC39	339829	protein_coding	coiled-coil domain containing 39	0.281359	0.0240789	0.748206	2.87659e-15	0.761915	7.05214e-16	0.387281	0.000236227
CCDC50	152137	protein_coding	coiled-coil domain containing 50	-0.0293377	0.766698	0.160775	0.000691566	0.141728	0.00341986	0.343417	9.95897e-15
CCDC51	79714	protein_coding	coiled-coil domain containing 51	0.0528204	0.760062	-0.14841	0.126542	-0.164453	0.0871082	-0.303688	0.000747511
CCDC57	284001	protein_coding	coiled-coil domain containing 57	-0.0650652	0.561965	-0.196149	0.00251769	-0.142883	0.0379195	-0.0514856	0.606549
CCDC6	8030	protein_coding	coiled-coil domain containing 6	0.0961247	0.328581	0.145151	0.0349975	0.286422	3.33781e-06	0.073551	0.418696
CCDC77	84318	protein_coding	coiled-coil domain containing 77	-0.00414476	0.989682	-0.434918	2.54215e-05	-0.45559	9.48263e-06	-0.247761	0.0347084
CCDC78	124093	protein_coding	coiled-coil domain containing 78	0.188745	0.169628	0.400253	2.96138e-05	0.516121	2.51042e-08	0.0943548	0.530642
CCDC82	79780	protein_coding	coiled-coil domain containing 82	-0.0546178	0.681908	-0.433876	7.34597e-11	-0.308388	5.53701e-06	-0.229609	0.00170285
CCDC84	338657	protein_coding	coiled-coil domain containing 84	0.0651593	0.717696	0.235451	0.0121007	0.2596	0.00495925	0.158504	0.149561
CCDC85B	11007	protein_coding	coiled-coil domain containing 85B	-0.0332283	0.858483	-0.259784	0.00175557	-0.406407	2.65481e-07	-0.240938	0.00572416
CCDC85C	317762	protein_coding	coiled-coil domain containing 85C	0.00534641	0.974182	-0.131795	0.0371584	-0.192814	0.00121968	-0.217039	0.000342768
CCDC86	79080	protein_coding	coiled-coil domain containing 86	0.0568851	0.713187	0.302233	9.17751e-05	0.0564428	0.624954	0.102665	0.324885
CCDC88A	55704	protein_coding	coiled-coil domain containing 88A	-0.191661	0.216591	-0.038511	0.824285	0.312713	0.00380938	0.212818	0.0874465
CCDC88C	440193	protein_coding	coiled-coil domain containing 88C	-0.0362964	0.747714	-0.042084	0.587792	-0.268567	8.56921e-07	-0.008503	0.94765
CCDC9	26093	protein_coding	coiled-coil domain containing 9	-0.192288	0.121674	-0.117192	0.298295	-0.374512	4.84438e-05	-0.0769879	0.592757
CCDC92	80212	protein_coding	coiled-coil domain containing 92	0.170374	0.509866	0.345004	0.0317086	0.590364	5.18847e-05	0.388531	0.018398
CCHCR1	54535	protein_coding	coiled-coil alpha-helical rod protein 1	-0.0318625	0.843077	-0.24592	0.000715937	-0.233667	0.00142536	-0.222728	0.00388237
CCL19	6363	protein_coding	C-C motif chemokine ligand 19	-0.581652	NA	-0.737774	NA	-0.738217	1.48966e-06	-0.670386	NA
CCL2	6347	protein_coding	C-C motif chemokine ligand 2	-1.42263	3.71309e-14	-1.9497	5.22056e-27	-2.48397	3.22931e-42	-1.19076	1.04935e-10
CCL22	6367	protein_coding	C-C motif chemokine ligand 22	0.133184	NA	0.709023	0.000819982	0.166999	0.582352	0.697211	0.00146322
CCL3	6348	protein_coding	C-C motif chemokine ligand 3	-0.836766	1.44308e-09	-1.72168	1.61433e-37	-2.76076	3.99285e-79	-1.95033	2.61198e-44
CCL3L3	414062	protein_coding	C-C motif chemokine ligand 3 like 3	-0.992772	NA	-1.48816	2.06195e-14	-1.71895	2.54157e-19	-1.45246	1.22051e-13
CCL4	6351	protein_coding	C-C motif chemokine ligand 4	-0.551845	NA	-0.218698	0.42233	-1.09181	3.28834e-08	-0.676686	0.00179195
CCL5	6352	protein_coding	C-C motif chemokine ligand 5	-0.959819	2.79829e-67	-2.59732	0	-2.89508	0	-1.9741	2.27384e-246
CCL8	6355	protein_coding	C-C motif chemokine ligand 8	-2.27442	1.01263e-38	-3.68038	1.28101e-94	-3.69709	1.73451e-95	-3.53971	5.48022e-87
CCM2	83605	protein_coding	CCM2 scaffold protein	0.0170829	0.902391	-0.158281	0.00804047	-0.101531	0.12312	-0.170301	0.00574823
CCNA2	890	protein_coding	cyclin A2	-0.0177081	0.897123	-0.0824595	0.218084	-0.199059	0.000460052	0.00856466	0.947691
CCNB1	891	protein_coding	cyclin B1	0.0868159	0.300936	0.240994	9.02493e-06	0.0749479	0.277408	0.116429	0.0715605
CCNB2	9133	protein_coding	cyclin B2	-0.0105789	0.921238	0.309386	1.98471e-14	0.13045	0.00358038	0.258547	6.97077e-10
CCNC	892	protein_coding	cyclin C	0.142854	0.0366651	-0.205233	0.000270263	-0.0969637	0.134764	-0.0798205	0.277259
CCND1	595	protein_coding	cyclin D1	-0.356471	1.38876e-09	-0.123447	0.0508231	-0.471574	7.84958e-18	-0.0499296	0.576698
CCND2	894	protein_coding	cyclin D2	-0.330781	6.91082e-08	-0.493233	1.97279e-18	-0.672147	9.77685e-34	-0.164065	0.0123895
CCND2-AS1	103752584	lncRNA	CCND2 antisense RNA 1	-0.418478	1.90029e-06	-0.68465	1.27981e-17	-0.785039	1.37747e-22	-0.257027	0.00382913
CCND3	896	protein_coding	cyclin D3	-0.206043	0.038073	-0.324477	4.67678e-05	-0.496285	1.18032e-10	-0.331236	5.11232e-05
CCNE1	898	protein_coding	cyclin E1	-0.168895	0.286846	-0.0178698	0.922895	-0.745704	5.39616e-13	-0.192935	0.134553
CCNE2	9134	protein_coding	cyclin E2	-0.70903	7.38432e-20	-0.809217	3.28227e-27	-0.854494	3.9769e-30	-0.727732	1.66218e-21
CCNF	899	protein_coding	cyclin F	0.0807859	0.325502	-0.091953	0.138874	-0.0310352	0.713291	-0.155406	0.00883685
CCNG2	901	protein_coding	cyclin G2	0.109511	0.712592	-0.0738327	0.750091	0.776767	1.34259e-08	0.157668	0.464738
CCNH	902	protein_coding	cyclin H	0.159938	0.0538637	0.274524	1.66197e-05	0.128502	0.0807381	0.298707	4.1588e-06
CCNI	10983	protein_coding	cyclin I	-0.0493933	0.518449	-0.0556451	0.311199	0.12157	0.00837043	0.0144917	0.872449
CCNK	8812	protein_coding	cyclin K	-0.0570284	0.579664	-0.18563	0.00145354	-0.22418	8.50356e-05	-0.175383	0.00427608
CCNL1	57018	protein_coding	cyclin L1	-0.0962383	0.37971	-0.146873	0.0559143	-0.233089	0.00105929	-0.00661417	0.967658
CCNL2	81669	protein_coding	cyclin L2	0.0386068	0.800281	0.26471	0.000196366	0.270704	0.0001335	0.138248	0.103182
CCNT1	904	protein_coding	cyclin T1	0.0345901	0.775988	-0.246134	2.27561e-05	-0.185975	0.00197892	-0.139643	0.0353261
CCNT2	905	protein_coding	cyclin T2	-0.0572393	0.747393	-0.255177	0.00519963	-0.134904	0.199856	-0.0902976	0.481433
CCP110	9738	protein_coding	centriolar coiled-coil protein 110	-0.122399	0.226728	-0.0772743	0.387539	-0.227448	0.00158607	-0.0626556	0.560643
CCPG1	9236	protein_coding	cell cycle progression 1	0.0729491	0.44158	-0.0660392	0.373715	-0.192739	0.00125033	0.22191	0.000171148
CCR1	1230	protein_coding	C-C motif chemokine receptor 1	-0.139774	0.0339794	-0.88077	2.60991e-71	-1.16	1.50573e-122	-0.441833	3.19178e-18
CCR10	2826	protein_coding	C-C motif chemokine receptor 10	0.153516	0.660264	0.244554	0.268169	0.518136	0.00542771	0.312759	0.162269
CCR2	729230	protein_coding	C-C motif chemokine receptor 2	-0.358528	1.01063e-09	-1.16889	2.39551e-102	-1.01556	1.97138e-78	-0.52652	1.47e-21
CCR3	1232	protein_coding	C-C motif chemokine receptor 3	-0.186327	0.303782	-0.843388	5.45267e-13	-0.728542	4.86075e-10	-0.520663	2.29257e-05
CCR5	1234	protein_coding	C-C motif chemokine receptor 5	-0.109804	NA	-0.614821	0.00390983	-0.241737	0.371741	-0.33478	0.196249
CCR7	1236	protein_coding	C-C motif chemokine receptor 7	-0.503605	NA	-0.673794	0.00054118	-0.790331	3.16595e-05	-0.368429	0.111667
CCSAP	126731	protein_coding	centriole, cilia and spindle associated protein	0.0263694	0.897253	-0.148917	0.120633	-0.32469	0.000127875	-0.179717	0.0676771
CCT5	22948	protein_coding	chaperonin containing TCP1 subunit 5	0.0573325	0.394969	0.239074	3.37285e-09	0.11353	0.0110716	0.152218	0.000512309
CCT6B	10693	protein_coding	chaperonin containing TCP1 subunit 6B	0.479503	0.00919325	0.500757	0.0017399	0.436494	0.0080651	0.70329	6.37604e-06
CCT8	10694	protein_coding	chaperonin containing TCP1 subunit 8	-0.0435325	0.38397	-0.0605346	0.0900166	-0.172195	1.8326e-08	-0.0878635	0.0112701
CD109	135228	protein_coding	CD109 molecule	-0.0766927	0.396552	0.475879	3.24137e-20	0.448161	4.93831e-18	0.107974	0.109726
CD151	977	protein_coding	CD151 molecule (Raph blood group)	0.0617623	0.656417	0.466769	2.48434e-12	0.547469	6.9216e-17	0.198651	0.0112774
CD163L1	283316	protein_coding	CD163 molecule like 1	-0.141909	0.455832	-0.0546399	0.757397	-0.322413	0.00818268	-0.31016	0.0164394
CD164	8763	protein_coding	CD164 molecule	-0.0884197	0.182663	-0.439508	5.89518e-23	-0.591482	5.87989e-41	-0.236972	4.96438e-07
CD177	57126	protein_coding	CD177 molecule	-0.836534	1.48974e-09	0.0395471	0.856493	-0.652103	7.39791e-07	-0.412546	0.00403213
CD180	4064	protein_coding	CD180 molecule	-0.943165	6.99336e-06	0.3479	0.11302	0.784303	3.43374e-05	1.44468	8.75543e-16
CD274	29126	protein_coding	CD274 molecule	-0.373174	0.0594917	-1.00742	4.47614e-11	-1.39721	1.2384e-19	-0.978952	4.50131e-10
CD276	80381	protein_coding	CD276 molecule	0.137349	0.171295	0.0138107	0.912981	-0.0195002	0.877913	0.228919	0.00261255
CD27-AS1	678655	lncRNA	CD27 antisense RNA 1	-0.0164952	0.96473	-0.461126	0.00139829	-0.389757	0.00843088	-0.291259	0.078175
CD28	940	protein_coding	CD28 molecule	0.219433	0.000731321	0.379663	9.87262e-12	0.376867	1.36452e-11	0.415508	1.22543e-13
CD2AP	23607	protein_coding	CD2 associated protein	0.0344192	0.744408	-0.359311	7.55981e-13	-0.1783	0.000799521	-0.0689712	0.327257
CD2BP2	10421	protein_coding	CD2 cytoplasmic tail binding protein 2	-0.0482371	0.678499	-0.165272	0.00871536	-0.191596	0.00191524	-0.0462014	0.63316
CD2BP2-DT	101928707	lncRNA		-0.0710658	0.756236	-0.326365	0.00547808	-0.196461	0.131665	-0.313385	0.0118736
CD300A	11314	protein_coding	CD300a molecule	-0.122263	0.371399	-0.39048	6.14541e-06	-0.484769	1.05472e-08	-0.386034	1.28685e-05
CD300LF	146722	protein_coding	CD300 molecule like family member f	-0.302279	NA	0.4507	0.0516719	0.444358	0.0584043	0.686869	0.00193774
CD320	51293	protein_coding	CD320 molecule	-0.0386607	0.804399	0.0825138	0.373084	0.281898	9.50869e-05	0.176533	0.0298565
CD33	945	protein_coding	CD33 molecule	-0.226819	0.00685738	-0.157564	0.0433618	-0.147582	0.0640966	-0.315195	1.79154e-05
CD36	948	protein_coding	CD36 molecule	-0.0798494	0.862701	0.861241	6.07493e-06	0.88986	2.66529e-06	1.50636	8.72092e-17
CD38	952	protein_coding	CD38 molecule	-0.191566	0.00180429	-1.02911	3.64409e-93	-1.07444	1.23429e-101	-0.287706	9.29548e-08
CD40	958	protein_coding	CD40 molecule	-0.286173	0.047841	-0.34256	0.00389264	-0.153482	0.277098	-0.165278	0.26838
CD44	960	protein_coding	CD44 molecule (Indian blood group)	0.112866	0.711744	0.153475	0.445579	0.646539	1.22019e-05	0.333539	0.0567285
CD46	4179	protein_coding	CD46 molecule	-0.023733	0.820353	-0.163865	0.000734291	-0.0871797	0.112741	0.0696291	0.261397
CD47	961	protein_coding	CD47 molecule	-0.103688	0.0460523	-0.149778	0.000333594	-0.260535	4.6215e-11	-0.00646294	0.945915
CD48	962	protein_coding	CD48 molecule	-0.0858441	0.781504	0.07855	0.720055	0.81267	8.43971e-10	0.565187	8.3973e-05
CD53	963	protein_coding	CD53 molecule	-0.263601	0.00023638	-0.0647437	0.450607	0.118325	0.110395	0.00431278	0.979767
CD55	1604	protein_coding	CD55 molecule (Cromer blood group)	0.0858501	0.390454	0.263778	1.69443e-05	0.299034	7.19627e-07	0.124839	0.0944969
CD58	965	protein_coding	CD58 molecule	-0.218036	0.208524	-0.403381	0.00119873	-0.344583	0.00682947	-0.403711	0.00196787
CD63	967	protein_coding	CD63 molecule	0.0260085	0.766394	0.152353	0.000303658	0.331485	1.56266e-17	0.0861604	0.0827948
CD68	968	protein_coding	CD68 molecule	-0.343613	1.01822e-06	-0.024264	0.823154	0.175945	0.0119609	-0.191503	0.00870854
CD70	970	protein_coding	CD70 molecule	-0.299181	0.000773687	-0.720504	6.8401e-21	-0.943506	3.35151e-34	-0.517894	5.78806e-11
CD74	972	protein_coding	CD74 molecule	-0.304944	1.53168e-08	-0.205257	0.000110837	-0.276088	7.99977e-08	0.19104	0.000491834
CD79A	973	protein_coding	CD79a molecule	0.177729	0.565496	0.429353	0.0177258	0.454992	0.0114038	0.767146	5.22156e-06
CD81	975	protein_coding	CD81 molecule	0.109944	0.30286	-0.0914949	0.29576	0.0648825	0.503791	-0.202611	0.00956817
CD83	9308	protein_coding	CD83 molecule	-0.160821	0.458159	1.11613	2.77663e-23	0.564574	3.29506e-06	0.930854	1.21692e-15
CD86	942	protein_coding	CD86 molecule	-0.25218	0.0102136	0.575723	2.53135e-15	0.649207	1.49944e-19	0.386864	8.03931e-07
CD8B	926	protein_coding	CD8b molecule	-0.0606186	0.353904	0.183822	8.3629e-06	0.337426	6.40448e-18	0.0264123	0.714944
CD8B2	927	protein_coding	CD8b2 molecule	-0.0598163	0.397556	0.123102	0.00767851	0.255137	1.36052e-09	0.106266	0.0328085
CD9	928	protein_coding	CD9 molecule	0.104812	0.0945094	0.894749	5.02678e-105	0.68125	5.00803e-60	0.582013	2.23619e-42
CD93	22918	protein_coding	CD93 molecule	-0.320139	0.0187936	-0.0203004	0.916215	0.389812	0.000322594	0.0023397	0.9937
CD99	4267	protein_coding	CD99 molecule (Xg blood group)	0.0418897	0.668033	0.413752	2.84847e-19	0.505345	7.4938e-29	0.305389	2.75074e-10
CD99L2	83692	protein_coding	CD99 molecule like 2	0.0167649	0.897941	-0.368713	9.74313e-13	-0.20489	0.000150804	-0.227422	3.69565e-05
CDA	978	protein_coding	cytidine deaminase	0.242875	NA	0.608291	0.00282195	0.754554	0.000129243	0.425945	0.065703
CDC14B	8555	protein_coding	cell division cycle 14B	-0.501599	8.98743e-06	-1.32395	6.73318e-37	-1.13779	2.39238e-28	-1.09364	2.57676e-25
CDC20	991	protein_coding	cell division cycle 20	0.0921375	0.413969	0.340287	4.98265e-07	0.293142	2.05927e-05	0.19424	0.0107954
CDC20P1	157956	pseudogene	cell division cycle 20 pseudogene 1	0.224798	0.285537	0.355911	0.0151122	0.449292	0.00139597	0.278204	0.093193
CDC25A	993	protein_coding	cell division cycle 25A	-0.0790574	0.582988	0.00221873	0.988478	-0.182369	0.0360273	-0.527623	1.32035e-11
CDC25B	994	protein_coding	cell division cycle 25B	-0.284322	0.000311907	-0.410778	3.20693e-09	-0.341105	1.27787e-06	-0.332508	3.95702e-06
CDC27	996	protein_coding	cell division cycle 27	-0.0554604	0.544563	-0.196195	0.000176528	-0.316855	2.48603e-10	-0.0887597	0.169137
CDC40	51362	protein_coding	cell division cycle 40	-0.0693255	0.699621	-0.136997	0.204244	-0.370453	5.52938e-05	-0.110141	0.386067
CDC42	998	protein_coding	cell division cycle 42	-0.0650864	0.353435	0.046324	0.433309	-0.193179	1.5756e-05	-0.00194912	0.986322
CDC42EP3	10602	protein_coding	CDC42 effector protein 3	0.0652639	0.666387	-0.0309075	0.807486	0.086268	0.402019	-0.350647	2.21185e-05
CDC42SE1	56882	protein_coding	CDC42 small effector 1	-0.0669289	0.296626	-0.216771	1.48542e-07	-0.0994222	0.0300715	-0.13925	0.0020184
CDC42SE2	56990	protein_coding	CDC42 small effector 2	-0.0998785	0.285806	-0.306988	4.72455e-07	-0.212797	0.000809483	-0.124446	0.0918346
CDC45	8318	protein_coding	cell division cycle 45	-0.178785	0.325993	-0.232764	0.0806717	-0.418446	0.000543863	-0.274749	0.0426999
CDC5L	988	protein_coding	cell division cycle 5 like	-0.0360517	0.738115	-0.185761	0.000606115	-0.27112	1.95053e-07	-0.14606	0.0130942
CDC73	79577	protein_coding	cell division cycle 73	-0.175957	0.00312422	-0.182237	0.000556399	-0.301274	2.03015e-09	-0.141511	0.0136816
CDCA2	157313	protein_coding	cell division cycle associated 2	0.022224	0.897941	-0.224492	0.00224024	-0.216452	0.0034369	-0.184502	0.0210569
CDCA4	55038	protein_coding	cell division cycle associated 4	0.0477776	0.75748	0.204892	0.00891167	0.117188	0.192459	0.137115	0.134636
CDCA5	113130	protein_coding	cell division cycle associated 5	-0.135903	0.186289	-0.182478	0.0198344	-0.29151	6.89221e-05	-0.0799265	0.448004
CDCA7	83879	protein_coding	cell division cycle associated 7	-0.0565612	0.765058	1.03966	1.12176e-41	0.731289	3.12572e-20	0.811967	3.42408e-24
CDCA7L	55536	protein_coding	cell division cycle associated 7 like	0.0783953	0.246753	0.325483	4.66871e-14	0.221643	7.04348e-07	0.0282294	0.725599
CDCP1	64866	protein_coding	CUB domain containing protein 1	-0.135571	NA	-0.367482	0.128955	-0.646993	0.00295798	-0.468835	0.051824
CDH18	1016	protein_coding	cadherin 18	-0.187453	0.0934677	-0.505199	9.61725e-10	-0.553562	1.72042e-11	-0.345107	8.41899e-05
CDH24	64403	protein_coding	cadherin 24	-0.0793601	0.727989	0.459986	2.1643e-05	0.321931	0.00500237	0.0225421	0.927194
CDHR1	92211	protein_coding	cadherin related family member 1	0.219997	0.432822	1.01492	1.21441e-10	1.77381	7.91263e-33	0.893401	4.9379e-08
CDHR2	54825	protein_coding	cadherin related family member 2	-0.231442	NA	-0.583629	0.00487676	-0.590791	0.00444778	-0.353598	0.146798
CDHR3	222256	protein_coding	cadherin related family member 3	-0.0797424	NA	0.375017	0.101715	0.613425	0.00358047	0.14041	0.673901
CDIP1	29965	protein_coding	cell death inducing p53 target 1	0.0865817	0.311749	0.279401	2.24902e-07	0.219511	7.73395e-05	0.16501	0.00625751
CDIPT	10423	protein_coding	CDP-diacylglycerol--inositol 3-phosphatidyltransferase	-0.0144723	0.921238	0.153652	0.0151182	0.239439	5.01102e-05	-0.0129216	0.921085
CDK10	8558	protein_coding	cyclin dependent kinase 10	0.184869	0.101853	0.526476	3.47707e-11	0.519959	5.91148e-11	0.339781	7.99441e-05
CDK12	51755	protein_coding	cyclin dependent kinase 12	-0.0502353	0.518545	0.00642987	0.937793	-0.189529	2.24545e-05	-0.0349236	0.631368
CDK13	8621	protein_coding	cyclin dependent kinase 13	0.0732039	0.434626	0.169142	0.00406729	0.113375	0.0779112	0.0982239	0.167904
CDK17	5128	protein_coding	cyclin dependent kinase 17	-0.0490529	0.684621	-0.367428	1.09106e-09	-0.404915	1.37828e-11	-0.128006	0.0805491
CDK18	5129	protein_coding	cyclin dependent kinase 18	-0.0260209	0.883314	-0.689143	3.02955e-21	-0.565841	7.29589e-15	-0.744947	1.58753e-23
CDK19	23097	protein_coding	cyclin dependent kinase 19	-0.0352634	0.882733	-0.236928	0.0297515	-0.133092	0.289763	-0.464714	8.26338e-06
CDK2	1017	protein_coding	cyclin dependent kinase 2	-0.235034	0.000195623	-0.133804	0.0307508	-0.283605	4.53123e-07	-0.134239	0.0404038
CDK20	23552	protein_coding	cyclin dependent kinase 20	0.099327	0.720035	0.425035	0.00200439	0.332328	0.0221753	0.288174	0.0701295
CDK2AP1	8099	protein_coding	cyclin dependent kinase 2 associated protein 1	0.0421949	0.828172	0.609996	2.01815e-14	0.546719	1.05795e-11	0.171994	0.0960534
CDK2AP2	10263	protein_coding	cyclin dependent kinase 2 associated protein 2	0.0865381	0.400161	0.290925	3.36395e-06	0.453595	3.69094e-14	0.410559	2.35492e-11
CDK5R1	8851	protein_coding	cyclin dependent kinase 5 regulatory subunit 1	0.402109	0.00659968	0.565824	4.14635e-06	0.506578	5.08959e-05	0.512758	7.20399e-05
CDK5RAP1	51654	protein_coding	CDK5 regulatory subunit associated protein 1	-0.0372267	0.808845	-0.12799	0.115274	-0.300096	2.57095e-05	-0.16039	0.052474
CDK6	1021	protein_coding	cyclin dependent kinase 6	0.0610294	0.606007	-0.416505	1.21011e-11	-0.251074	9.78904e-05	-0.236523	0.000378841
CDK8	1024	protein_coding	cyclin dependent kinase 8	0.0237246	0.898298	-0.222205	0.00564664	-0.209849	0.00986613	-0.435374	2.40269e-08
CDKAL1	54901	protein_coding	CDK5 regulatory subunit associated protein 1 like 1	-0.12788	0.209086	-0.330688	2.57477e-06	-0.505387	2.03275e-13	-0.337276	3.34862e-06
CDKN1A	1026	protein_coding	cyclin dependent kinase inhibitor 1A	-0.114799	0.160767	0.44509	3.70418e-16	-0.788401	1.60905e-45	0.534139	1.07639e-22
CDKN1B	1027	protein_coding	cyclin dependent kinase inhibitor 1B	-0.0419	0.673916	-0.184303	0.000420148	-0.255086	4.53033e-07	-0.0557692	0.455234
CDKN1C	1028	protein_coding	cyclin dependent kinase inhibitor 1C	0.289398	0.104227	0.366472	0.00914883	-0.111988	0.563094	0.278916	0.0754467
CDS1	1040	protein_coding	CDP-diacylglycerol synthase 1	-0.0153439	0.969702	0.217031	0.205023	0.478654	0.000928873	0.593721	3.57186e-05
CDS2	8760	protein_coding	CDP-diacylglycerol synthase 2	-0.110337	0.182583	-0.0626576	0.407504	0.000729557	0.995848	-0.188705	0.00288467
CDT1	81620	protein_coding	chromatin licensing and DNA replication factor 1	-0.225654	0.00445719	-0.135306	0.0801109	-0.190917	0.00861527	-0.133145	0.106553
CDV3	55573	protein_coding	CDV3 homolog	0.142368	0.000108588	0.119991	0.000492293	-0.0265141	0.595013	0.233018	8.74482e-13
CDYL	9425	protein_coding	chromodomain Y like	0.0495123	0.552253	-0.180043	0.000155244	-0.136023	0.0059486	-0.0984713	0.0781593
CEACAM1	634	protein_coding	CEA cell adhesion molecule 1	-0.636086	0.0017158	-1.0705	1.11184e-09	-1.08679	5.82242e-10	-0.817695	7.69824e-06
CEBPB	1051	protein_coding	CCAAT enhancer binding protein beta	-0.0932492	0.411541	-0.29786	2.27727e-05	-0.229288	0.00155121	0.507302	4.36257e-15
CEBPB-AS1	101927559	lncRNA	CEBPB antisense RNA 1	0.00159768	0.996107	-0.245985	0.0346078	-0.12639	0.359381	0.410269	0.000100606
CEBPG	1054	protein_coding	CCAAT enhancer binding protein gamma	0.103813	0.457083	-0.068926	0.560034	0.129195	0.201174	0.351306	3.0314e-05
CEBPZ	10153	protein_coding	CCAAT enhancer binding protein zeta	-0.0857816	0.148503	-0.307961	7.35927e-14	-0.382918	5.57454e-21	-0.254484	2.20807e-09
CELF1	10658	protein_coding	CUGBP Elav-like family member 1	0.0114285	0.920164	-0.0823665	0.121107	-0.188512	4.87944e-05	-0.196069	3.90617e-05
CELF2	10659	protein_coding	CUGBP Elav-like family member 2	-0.346231	9.08539e-07	0.321539	3.38905e-07	0.379056	8.8619e-10	0.38899	6.87015e-10
CELF4	56853	protein_coding	CUGBP Elav-like family member 4	0.162068	0.398013	-0.454818	0.000295867	-0.237047	0.0891126	-0.253146	0.0835176
CELSR1	9620	protein_coding	cadherin EGF LAG seven-pass G-type receptor 1	-0.114693	0.281524	-0.14921	0.0552614	-0.313752	8.29141e-06	-0.09902	0.29284
CELSR3	1951	protein_coding	cadherin EGF LAG seven-pass G-type receptor 3	0.0625979	0.543058	-0.490511	5.38808e-18	-0.181324	0.00300658	-0.582094	9.30724e-24
CEMIP2	23670	protein_coding	cell migration inducing hyaluronidase 2	-0.154196	0.185472	-0.530411	3.77902e-11	-0.658264	1.25171e-16	-0.299611	0.000553349
CENPBD1P1	65996	transcribed_pseudogene	CENPB DNA-binding domains containing 1 pseudogene 1	0.0635452	0.657405	0.203922	0.00750477	0.194478	0.0118721	-0.00143437	0.994073
CENPE	1062	protein_coding	centromere protein E	0.0998135	0.391782	0.175626	0.0245768	0.113588	0.19502	0.256351	0.000724469
CENPF	1063	protein_coding	centromere protein F	0.0265888	0.844275	0.490592	6.04372e-19	0.364086	1.011e-10	0.397639	2.51321e-12
CENPH	64946	protein_coding	centromere protein H	0.0670976	0.477238	0.258597	1.73286e-06	0.136916	0.0223989	0.153209	0.0125835
CENPJ	55835	protein_coding	centromere protein J	-0.0794708	0.622085	-0.230011	0.0115512	-0.13909	0.172393	-0.254428	0.0069898
CENPM	79019	protein_coding	centromere protein M	-0.115084	0.427876	0.332568	0.000136699	0.226365	0.0151955	0.262807	0.00527051
CENPQ	55166	protein_coding	centromere protein Q	-0.321336	0.00297087	-0.338573	0.000383341	-0.319	0.000898551	-0.25605	0.0140276
CENPT	80152	protein_coding	centromere protein T	0.050691	0.756222	0.239677	0.00343456	0.172257	0.0499007	0.115022	0.269277
CENPW	387103	protein_coding	centromere protein W	0.134395	0.413726	0.315815	0.00218644	0.124711	0.337989	0.282042	0.0106215
CEP104	9731	protein_coding	centrosomal protein 104	0.00903374	0.948078	-0.245404	3.87822e-06	-0.0885745	0.16143	-0.21639	0.000102826
CEP128	145508	protein_coding	centrosomal protein 128	-0.0492471	0.650533	-0.275387	8.35686e-07	-0.119039	0.0600166	-0.0613884	0.455489
CEP162	22832	protein_coding	centrosomal protein 162	-0.204942	0.329713	-0.543518	9.03994e-05	-0.555038	6.30178e-05	-0.270577	0.098791
CEP164	22897	protein_coding	centrosomal protein 164	-0.176451	0.0158721	-0.2863	1.86427e-06	-0.396501	1.45979e-11	-0.290556	2.52953e-06
CEP170	9859	protein_coding	centrosomal protein 170	0.049773	0.785968	-0.143063	0.1554	-0.280023	0.00180298	-0.022644	0.900434
CEP192	55125	protein_coding	centrosomal protein 192	-0.00647859	0.966773	-0.24707	1.32355e-05	-0.247969	1.20942e-05	-0.275573	1.98312e-06
CEP20	123811	protein_coding	centrosomal protein 20	0.0612201	0.502477	-0.0364965	0.638162	-0.159626	0.00437743	0.0214701	0.83873
CEP290	80184	protein_coding	centrosomal protein 290	0.013306	0.941696	-0.389081	7.21968e-08	-0.36159	6.23685e-07	-0.125524	0.170524
CEP295	85459	protein_coding	centrosomal protein 295	-0.098059	0.308729	-0.234915	0.000224544	-0.298948	1.56521e-06	-0.131848	0.0765816
CEP350	9857	protein_coding	centrosomal protein 350	-0.0602546	0.593951	-0.251471	4.60834e-05	-0.231192	0.000208487	-0.128116	0.0775346
CEP57	9702	protein_coding	centrosomal protein 57	-0.00399124	0.979791	-0.193029	0.000198378	-0.193965	0.000182879	-0.196111	0.000264079
CEP70	80321	protein_coding	centrosomal protein 70	-0.0636096	0.724276	0.238398	0.00859075	0.421655	3.90867e-07	0.119649	0.309085
CEP78	84131	protein_coding	centrosomal protein 78	-0.114604	0.426748	0.182379	0.0547211	0.27882	0.00146178	0.107235	0.374757
CEP83	51134	protein_coding	centrosomal protein 83	0.0744965	0.62677	0.223286	0.00798488	0.0919902	0.385354	0.142103	0.154944
CERCAM	51148	protein_coding	cerebral endothelial cell adhesion molecule	0.24466	0.149737	0.0288375	0.894049	0.554629	2.5731e-06	-0.0105676	0.972469
CERK	64781	protein_coding	ceramide kinase	0.151568	0.022276	0.393209	9.4176e-15	0.77134	1.82184e-57	0.272715	4.39334e-07
CERNA2	642934	lncRNA	competing endogenous lncRNA 2 for microRNA let-7b	-0.0651733	NA	0.0618261	0.849458	0.574882	0.00555847	0.00959066	0.984207
CERS2	29956	protein_coding	ceramide synthase 2	0.0389622	0.595856	0.00106555	0.988838	0.0270465	0.656056	-0.186419	4.12466e-06
CERS6	253782	protein_coding	ceramide synthase 6	-0.131448	0.0575801	-0.390727	4.78051e-14	-0.505073	7.00379e-23	-0.39198	1.05995e-13
CERS6-AS1	100861402	lncRNA	CERS6 antisense RNA 1	-0.173158	0.0646066	-0.387142	5.35425e-08	-0.447503	2.42375e-10	-0.369885	5.56172e-07
CES2	8824	protein_coding	carboxylesterase 2	-0.0741908	0.557678	-0.393831	1.49848e-08	-0.19056	0.0116642	-0.311232	1.9572e-05
CES3	23491	protein_coding	carboxylesterase 3	0.0336856	0.888045	-0.292798	0.00539595	-0.225595	0.0412627	-0.204623	0.0879265
CETN2	1069	protein_coding	centrin 2	0.0453635	0.735737	0.247193	0.000142198	0.265554	3.61148e-05	0.40106	1.62013e-10
CFAP298	56683	protein_coding	cilia and flagella associated protein 298	0.0611144	0.485942	0.148115	0.00554441	0.0103818	0.911972	0.158962	0.00399811
CFAP54	144535	protein_coding	cilia and flagella associated protein 54	-0.55311	NA	-0.861249	3.71616e-05	-0.80876	0.000124806	-0.620614	0.00609625
CFAP58-DT	100505869	lncRNA	CFAP58 divergent transcript	0.19083	0.508143	-0.0525783	0.852476	-0.695406	7.18512e-05	-0.0688358	0.837155
CFAP97	57587	protein_coding	cilia and flagella associated protein 97	0.0289503	0.786138	0.182397	0.000222232	0.214474	8.89718e-06	0.123001	0.0277351
CFB	629	protein_coding	complement factor B	-1.34861	1.15032e-21	-3.37447	3.67868e-102	-3.60408	2.28442e-112	-2.40687	3.83302e-59
CFDP1	10428	protein_coding	craniofacial development protein 1	0.0646623	0.485942	0.231276	1.36704e-05	0.105412	0.087283	0.12876	0.0381357
CFH	3075	protein_coding	complement factor H	-0.280106	7.14582e-05	-0.933096	1.30041e-51	-0.892885	1.0767e-47	-0.645118	5.18302e-25
CFHR1	3078	protein_coding	complement factor H related 1	-0.253117	NA	-0.627586	0.00142187	-0.542381	0.00704742	-0.470307	0.0293888
CFI	3426	protein_coding	complement factor I	-1.29871	NA	-1.49257	3.48747e-14	-1.32995	2.01868e-11	0.461961	0.0469741
CFL1	1072	protein_coding	cofilin 1	-0.125623	0.0118761	0.151115	0.000392304	0.113673	0.010986	0.0936061	0.0537749
CFLAR	8837	protein_coding	CASP8 and FADD like apoptosis regulator	-0.308992	1.17669e-14	-0.711737	2.98518e-77	-0.851839	3.65116e-108	-0.369499	1.61376e-21
CFLAR-AS1	65072	lncRNA	CFLAR antisense RNA 1	-0.200024	0.452157	-0.699868	1.88022e-05	-0.77293	2.02425e-06	-0.472816	0.00805039
CGAS	115004	protein_coding	cyclic GMP-AMP synthase	-0.196114	0.00115903	-0.226366	2.29762e-05	-0.431701	3.321e-17	-0.0862601	0.205523
CGN	57530	protein_coding	cingulin	-0.161162	0.650702	-0.516808	0.00885346	-0.619554	0.00136152	-0.427293	0.0472484
CGNL1	84952	protein_coding	cingulin like 1	-0.00223049	0.990528	-0.513817	5.61906e-20	-0.306325	8.46846e-08	-0.799731	1.16402e-43
CHAC1	79094	protein_coding	ChaC glutathione specific gamma-glutamylcyclotransferase 1	0.333931	0.210591	-0.125326	0.649184	0.512312	0.00896921	0.511453	0.0120115
CHAD	1101	protein_coding	chondroadherin	0.0223809	NA	0.648506	0.00215955	0.197754	0.488892	0.606384	0.00642091
CHAF1A	10036	protein_coding	chromatin assembly factor 1 subunit A	-0.122491	0.286241	-0.0268971	0.829733	-0.235696	0.00294203	-0.113116	0.254547
CHASERR	100507217	lncRNA	long intergenic non-protein coding RNA 1578	0.0402377	0.794485	0.268415	0.000145292	0.172633	0.0243223	0.284762	8.55438e-05
CHCHD2	51142	protein_coding	coiled-coil-helix-coiled-coil-helix domain containing 2	0.0716004	0.338239	0.230438	1.14621e-06	0.0829609	0.144788	0.126676	0.0182004
CHCHD2P2	728324	pseudogene	coiled-coil-helix-coiled-coil-helix domain containing 2 pseudogene 2	0.180102	0.0560368	0.342712	2.11175e-06	0.155804	0.059663	0.24121	0.00206217
CHCHD2P6	645317	pseudogene	coiled-coil-helix-coiled-coil-helix domain containing 2 pseudogene 6	0.0418462	0.786002	0.257142	0.000315779	0.0558536	0.593652	0.100795	0.291622
CHCHD2P9	645345	pseudogene	coiled-coil-helix-coiled-coil-helix domain containing 2 pseudogene 9	0.0631985	0.544563	0.188768	0.00160478	0.0602594	0.448479	0.135397	0.0443183
CHCHD3	54927	protein_coding	coiled-coil-helix-coiled-coil-helix domain containing 3	0.000945859	0.996106	0.170459	0.00637335	-0.0763451	0.322121	0.127216	0.0701295
CHCHD4	131474	protein_coding	coiled-coil-helix-coiled-coil-helix domain containing 4	0.0389164	0.797969	0.293741	1.9981e-05	0.158884	0.0389093	0.308607	1.17138e-05
CHCHD5	84269	protein_coding	coiled-coil-helix-coiled-coil-helix domain containing 5	0.0922243	0.659896	0.0171209	0.931317	0.195559	0.119557	-0.458398	6.1688e-05
CHD4	1108	protein_coding	chromodomain helicase DNA binding protein 4	-0.0409229	0.370567	0.0411782	0.239943	-0.104853	0.000365571	0.00956967	0.871777
CHD6	84181	protein_coding	chromodomain helicase DNA binding protein 6	-0.0768648	0.492175	-0.296866	5.72518e-06	-0.415585	7.46529e-11	-0.407544	4.85799e-10
CHD8	57680	protein_coding	chromodomain helicase DNA binding protein 8	-0.117326	0.0688439	-0.28322	4.56194e-09	-0.438333	2.12932e-20	-0.38911	1.22244e-15
CHD9	80205	protein_coding	chromodomain helicase DNA binding protein 9	-0.000402726	0.998584	-0.20641	0.00283214	-0.0616368	0.504187	0.0593823	0.561591
CHEK2P2	646096	transcribed_pseudogene	checkpoint kinase 2 pseudogene 2	0.141806	0.462371	0.821446	1.19368e-14	0.325883	0.00682947	0.343576	0.00566846
CHI3L1	1116	protein_coding	chitinase 3 like 1	-1.63403	1.5139e-130	-2.56926	0	-2.26847	1.79853e-246	-1.50666	1.18825e-112
CHI3L2	1117	protein_coding	chitinase 3 like 2	-0.908955	NA	-1.3737	1.29429e-13	-1.36502	1.76025e-13	-0.359996	0.114204
CHIC1	53344	protein_coding	cysteine rich hydrophobic domain 1	-0.342788	0.00914933	-0.990743	1.23821e-19	-0.881213	5.50808e-16	-0.646748	8.52174e-09
CHID1	66005	protein_coding	chitinase domain containing 1	-0.0215431	0.874924	0.170276	0.00380607	0.205965	0.000316286	0.127056	0.0538022
CHKA	1119	protein_coding	choline kinase alpha	0.0347507	0.786975	0.291441	3.01932e-07	0.377936	7.71695e-12	0.277705	2.57825e-06
CHM	1121	protein_coding	CHM Rab escort protein	0.0551867	0.761194	-0.2666	0.0040188	-0.191654	0.0521112	-0.0274532	0.88135
CHML	1122	protein_coding	CHM like Rab escort protein	0.185282	0.00377294	-0.0502416	0.514122	-0.047396	0.556423	-0.167612	0.00718488
CHMP2A	27243	protein_coding	charged multivesicular body protein 2A	0.0914287	0.170336	0.0468642	0.459238	0.0887997	0.103141	0.179634	0.000247603
CHMP2B	25978	protein_coding	charged multivesicular body protein 2B	0.00631762	0.977456	-0.184952	0.0236843	-0.319289	2.72729e-05	0.02004	0.899574
CHMP4A	29082	protein_coding	charged multivesicular body protein 4A	0.0303589	0.843232	0.0813759	0.333751	0.118691	0.126284	0.227139	0.00121398
CHMP4C	92421	protein_coding	charged multivesicular body protein 4C	-0.0367859	0.896613	-0.245236	0.0564046	-0.33535	0.0061935	-0.0396189	0.865202
CHMP5	51510	protein_coding	charged multivesicular body protein 5	0.00103548	0.995517	-0.881463	1.18635e-55	-1.2673	2.5297e-107	-0.648799	1.99727e-30
CHMP7	91782	protein_coding	charged multivesicular body protein 7	0.093782	0.295291	0.147343	0.0183131	0.175774	0.00374331	0.128901	0.0597674
CHN2	1124	protein_coding	chimerin 2	0.351583	0.0399001	0.317096	0.0323447	0.513667	0.000149356	0.559797	4.90404e-05
CHORDC1	26973	protein_coding	cysteine and histidine rich domain containing 1	0.0292665	0.827785	-0.117484	0.0856347	-0.114831	0.0976511	-0.175162	0.0084365
CHP1	11261	protein_coding	calcineurin like EF-hand protein 1	-0.261614	0.00164754	0.0526221	0.612591	0.00448921	0.975106	0.117665	0.198755
CHPF	79586	protein_coding	chondroitin polymerizing factor	0.194902	0.00390845	-0.126932	0.0537367	-0.0470147	0.586024	-0.0428718	0.664709
CHPF2	54480	protein_coding	chondroitin polymerizing factor 2	-0.165924	0.0228112	-0.23802	7.52845e-05	-0.236818	8.26434e-05	-0.19537	0.00224021
CHPT1	56994	protein_coding	choline phosphotransferase 1	0.251786	0.0449431	0.551725	3.24828e-09	0.682934	5.25085e-14	0.59281	4.04236e-10
CHRAC1	54108	protein_coding	chromatin accessibility complex subunit 1	-0.0208952	0.899326	0.28963	8.11896e-06	0.165582	0.0202131	0.150536	0.0498125
CHRD	8646	protein_coding	chordin	-0.166959	0.647462	-0.630338	0.00148661	-0.208171	0.411248	-0.165475	0.57836
CHRM3	1131	protein_coding	cholinergic receptor muscarinic 3	0.12661	0.106362	0.108326	0.102846	0.279426	7.44975e-07	0.0538836	0.552605
CHRNA1	1134	protein_coding	cholinergic receptor nicotinic alpha 1 subunit	-0.458877	NA	-0.678076	2.50661e-05	-0.677497	2.60787e-05	-0.626065	0.000144203
CHRNA5	1138	protein_coding	cholinergic receptor nicotinic alpha 5 subunit	-0.129572	0.481394	-0.111136	0.434531	-0.184639	0.148062	-0.446459	0.000104462
CHRNA6	8973	protein_coding	cholinergic receptor nicotinic alpha 6 subunit	-0.275306	NA	0.204583	0.466016	0.165605	0.588814	0.82454	0.000122996
CHRNB1	1140	protein_coding	cholinergic receptor nicotinic beta 1 subunit	-0.0731343	0.606374	-0.237613	0.00284722	-0.169764	0.0453379	-0.32476	4.23212e-05
CHRNB2	1141	protein_coding	cholinergic receptor nicotinic beta 2 subunit	-0.0997905	0.0639142	-0.702373	3.63221e-72	-1.02863	1.00331e-150	-0.468623	2.61692e-32
CHROMR	101927027	lncRNA	cholesterol induced regulator of metabolism RNA	-0.13246	0.155775	-0.638102	9.21964e-23	-0.639979	5.63277e-23	-0.377978	2.28947e-08
CHST12	55501	protein_coding	carbohydrate sulfotransferase 12	-0.01408	0.923467	-0.043585	0.612868	-0.211951	0.000543202	0.0193232	0.875319
CHST14	113189	protein_coding	carbohydrate sulfotransferase 14	0.114424	0.557678	0.0543104	0.748703	0.316449	0.00466609	-0.136806	0.379038
CHST4	10164	protein_coding	carbohydrate sulfotransferase 4	-0.530235	NA	-0.62028	0.00328017	-0.283223	0.268596	-0.507994	0.0255355
CHST7	56548	protein_coding	carbohydrate sulfotransferase 7	0.0363203	0.850024	-0.317644	0.000224773	-0.277448	0.00152137	-0.276203	0.00260581
CHST8	64377	protein_coding	carbohydrate sulfotransferase 8	0.0200093	0.947691	0.370654	0.00157284	0.207996	0.120476	-0.159945	0.320081
CHSY1	22856	protein_coding	chondroitin sulfate synthase 1	-0.079083	0.382628	-0.199835	0.000616966	-0.456583	4.76427e-17	-0.168839	0.00661818
CHTOP	26097	protein_coding	chromatin target of PRMT1	0.0974308	0.171295	0.147582	0.00515868	0.0355151	0.64314	0.180599	0.000643986
CHUK	1147	protein_coding	component of inhibitor of nuclear factor kappa B kinase complex	-0.298738	3.61362e-05	-0.164628	0.0202121	-0.300647	4.89063e-06	-0.157708	0.0377827
CIAO1	9391	protein_coding	cytosolic iron-sulfur assembly component 1	-0.12881	0.0510703	-0.1464	0.00727758	-0.126279	0.0248122	-0.112065	0.0646927
CIAO2A	84191	protein_coding	cytosolic iron-sulfur assembly component 2A	-0.0203943	0.816364	0.12084	0.0032785	0.0880021	0.0449948	0.029604	0.652821
CIB1	10519	protein_coding	calcium and integrin binding 1	-0.0444555	0.737192	0.198425	0.00308607	0.106886	0.165801	0.287717	1.01499e-05
CIC	23152	protein_coding	capicua transcriptional repressor	-0.0879986	0.35042	-0.213859	0.000524386	-0.320108	6.60672e-08	-0.0956464	0.216689
CIDECP1	152302	transcribed_pseudogene	cell death inducing DFFA like effector c pseudogene 1	-0.165727	0.603727	-0.33637	0.085628	-0.481872	0.00908719	-0.168741	0.516871
CILK1	22858	protein_coding	ciliogenesis associated kinase 1	-0.116717	0.348272	-0.459935	4.95399e-09	-0.294268	0.000293773	-0.292039	0.000564658
CIP2A	57650	protein_coding	cellular inhibitor of PP2A	-0.065896	0.527953	-0.212541	0.000500303	-0.286834	1.26894e-06	-0.0782865	0.33756
CIPC	85457	protein_coding	CLOCK interacting pacemaker	0.225133	0.0262527	0.428654	5.23478e-08	0.481902	5.22747e-10	0.227361	0.012937
CIR1	9541	protein_coding	corepressor interacting with RBPJ, CIR1	0.0391997	0.801651	-0.284682	0.000120503	-0.188734	0.0161747	-0.175501	0.0364401
CIRBP	1153	protein_coding	cold inducible RNA binding protein	0.171001	0.00635559	0.425544	2.95942e-17	0.220984	3.63749e-05	0.289232	4.73317e-08
CISD1	55847	protein_coding	CDGSH iron sulfur domain 1	-0.0460008	0.71291	-0.151627	0.0239833	-0.220004	0.000562873	-0.0602593	0.524395
CISH	1154	protein_coding	cytokine inducible SH2 containing protein	-0.277152	0.0558791	0.318554	0.00539145	-0.290822	0.0164734	0.51441	2.46835e-06
CIT	11113	protein_coding	citron rho-interacting serine/threonine kinase	-0.192692	0.0129631	-0.143468	0.0421174	-0.275992	1.90257e-05	-0.0583315	0.558454
CITED2	10370	protein_coding	Cbp/p300 interacting transactivator with Glu/Asp rich carboxy-terminal domain 2	0.0101076	0.952822	0.570165	6.18658e-21	0.82358	1.16981e-43	0.432301	5.82261e-12
CKAP4	10970	protein_coding	cytoskeleton associated protein 4	0.356942	0.00536941	0.530086	6.60215e-07	0.772211	3.41941e-14	0.295606	0.0166708
CKAP5	9793	protein_coding	cytoskeleton associated protein 5	0.102626	0.0209736	0.145639	7.1879e-05	0.034663	0.496655	0.143992	0.000134949
CKLF	51192	protein_coding	chemokine like factor	0.0402917	0.758845	0.255542	4.03459e-05	0.257	3.54196e-05	0.241844	0.000188268
CKLF-CMTM1	100529251	protein_coding	CKLF-CMTM1 readthrough	0.0286145	0.850674	0.250555	0.000114009	0.250283	0.000116395	0.228105	0.000859141
CKM	1158	protein_coding	creatine kinase, M-type	0.929089	1.35513e-06	0.730625	7.99265e-05	1.54034	4.67143e-20	0.280855	0.258269
CKS1B	1163	protein_coding	CDC28 protein kinase regulatory subunit 1B	0.0418499	0.731875	0.245018	3.72482e-05	0.030078	0.760226	0.153414	0.0218009
CKS2	1164	protein_coding	CDC28 protein kinase regulatory subunit 2	0.0598258	0.611956	-0.175215	0.0091418	-0.405278	3.90096e-11	-0.232308	0.000481322
CLASP1	23332	protein_coding	cytoplasmic linker associated protein 1	-0.0195386	0.872148	-0.238382	2.99153e-06	-0.350874	1.56257e-12	-0.191394	0.000397716
CLASRP	11129	protein_coding	CLK4 associating serine/arginine rich protein	0.068978	0.644157	0.213192	0.00857748	0.27374	0.00044775	0.10593	0.309805
CLCC1	23155	protein_coding	chloride channel CLIC like 1	-0.0260596	0.871265	-0.279886	4.8836e-05	-0.0478047	0.64151	-0.075909	0.443206
CLCN2	1181	protein_coding	chloride voltage-gated channel 2	0.107953	0.558291	0.259024	0.0182594	0.292188	0.00664532	0.104862	0.495505
CLCN3	1182	protein_coding	chloride voltage-gated channel 3	0.0234951	0.841739	-0.229966	8.19919e-06	-0.0141622	0.875392	-0.191261	0.000470615
CLCN5	1184	protein_coding	chloride voltage-gated channel 5	-0.0263928	0.929087	0.862243	8.0344e-16	1.03097	9.59773e-23	0.35332	0.00513783
CLCN6	1185	protein_coding	chloride voltage-gated channel 6	0.197416	0.0187477	0.10501	0.208853	0.262178	0.000166313	0.188666	0.014502
CLCNKA	1187	protein_coding	chloride voltage-gated channel Ka	0.51959	0.00682045	0.483666	0.00484	0.50964	0.00280778	0.318825	0.111735
CLDN1	9076	protein_coding	claudin 1	-0.495871	0.00881775	-0.549387	0.000780361	-0.464685	0.0054274	-0.0582566	0.853207
CLDN12	9069	protein_coding	claudin 12	-0.0574316	0.829005	-0.529047	1.31977e-05	-0.598144	6.7991e-07	-0.215904	0.14751
CLDN15	24146	protein_coding	claudin 15	0.144724	0.531672	0.216005	0.158547	0.444764	0.000770328	-0.205226	0.243442
CLDN3	1365	protein_coding	claudin 3	0.183256	0.335169	0.791158	1.85918e-12	0.427849	0.000458218	0.618335	1.8715e-07
CLDN9	9080	protein_coding	claudin 9	0.229609	NA	0.304305	0.12868	0.481786	0.00947018	0.274529	0.207597
CLDND1	56650	protein_coding	claudin domain containing 1	-0.0780853	0.42094	-0.352364	1.35078e-09	-0.336052	7.67915e-09	-0.0229978	0.846235
CLEC16A	23274	protein_coding	C-type lectin domain containing 16A	-0.108137	0.177704	-0.255366	6.53537e-06	-0.286271	3.34659e-07	-0.111763	0.103503
CLEC2B	9976	protein_coding	C-type lectin domain family 2 member B	-0.139635	0.588233	-0.521626	0.000331887	-0.289503	0.0694803	0.149907	0.457327
CLEC2D	29121	protein_coding	C-type lectin domain family 2 member D	0.0856619	0.41025	0.337574	2.89604e-08	0.143288	0.0410139	0.0701913	0.453762
CLEC7A	64581	protein_coding	C-type lectin domain containing 7A	0.222299	0.00563635	-0.0760085	0.403871	0.119033	0.144189	0.349306	3.32603e-07
CLIC2	1193	protein_coding	chloride intracellular channel 2	-0.203634	0.000730303	-0.313322	2.10758e-09	-0.313412	1.95111e-09	-0.272777	4.81667e-07
CLIC4	25932	protein_coding	chloride intracellular channel 4	-0.0294163	0.793325	-0.187039	0.000435612	-0.205642	9.19283e-05	0.30188	2.73075e-09
CLIP4	79745	protein_coding	CAP-Gly domain containing linker protein family member 4	-0.546483	0.00402319	-0.0532311	0.840919	0.259771	0.161804	-0.196757	0.382907
CLK1	1195	protein_coding	CDC like kinase 1	0.180235	0.0251667	0.786586	6.93824e-41	0.415283	1.7117e-11	0.820572	8.90543e-44
CLK2	1196	protein_coding	CDC like kinase 2	0.0889255	0.32165	0.248714	1.41672e-05	0.228037	8.29542e-05	0.264861	5.48923e-06
CLK4	57396	protein_coding	CDC like kinase 4	0.042992	0.875496	0.674886	1.58739e-10	0.334745	0.00426462	0.504376	7.76289e-06
CLMN	79789	protein_coding	calmin	0.210363	0.00802772	0.131634	0.0842418	0.185141	0.00939697	0.0828215	0.38607
CLN3	1201	protein_coding	CLN3 lysosomal/endosomal transmembrane protein, battenin	-0.131495	0.122935	-0.0635243	0.441834	-0.173699	0.00889494	-0.161088	0.0225349
CLN6	54982	protein_coding	CLN6 transmembrane ER protein	0.134214	0.176491	0.209923	0.00439079	0.143459	0.0730927	0.103298	0.266728
CLNS1A	1207	protein_coding	chloride nucleotide-sensitive channel 1A	0.133772	0.00607436	0.216779	8.48667e-08	-0.0667674	0.188903	0.0771523	0.134518
CLP1	10978	protein_coding	cleavage factor polyribonucleotide kinase subunit 1	-0.111531	0.309752	-0.391956	2.71207e-08	-0.285939	7.48418e-05	-0.351548	1.63888e-06
CLPTM1L	81037	protein_coding	CLPTM1 like	0.083807	0.191358	0.130232	0.00608075	0.2009	7.07971e-06	0.107305	0.0374554
CLPX	10845	protein_coding	caseinolytic mitochondrial matrix peptidase chaperone subunit X	-0.0367911	0.659548	-0.135382	0.00253803	-0.157648	0.000336893	-0.122511	0.0101482
CLSPN	63967	protein_coding	claspin	-0.287411	0.00129494	-0.232108	0.00518369	-0.526943	5.21904e-12	-0.229187	0.0081878
CLSTN1	22883	protein_coding	calsyntenin 1	-0.0516519	0.633759	0.047601	0.545406	-0.162141	0.00695853	-0.0545134	0.528225
CLTB	1212	protein_coding	clathrin light chain B	-0.00081504	0.996638	-0.0572825	0.487269	-0.213669	0.000617007	0.0117789	0.930127
CLTC	1213	protein_coding	clathrin heavy chain	-0.0191413	0.830456	-0.059575	0.219269	-0.138084	0.000811653	-0.0671761	0.183732
CLU	1191	protein_coding	clusterin	-0.113579	0.493154	0.282588	0.00407206	0.119559	0.328259	-0.201309	0.0827948
CLUAP1	23059	protein_coding	clusterin associated protein 1	-0.0740249	0.658462	-0.25997	0.00428999	-0.368973	2.57156e-05	-0.20579	0.0403445
CLUH	23277	protein_coding	clustered mitochondria homolog	0.0189503	0.917996	0.203883	0.00958199	0.113377	0.21176	-0.0715583	0.527548
CLUHP3	100132341	transcribed_pseudogene	clustered mitochondria homolog pseudogene 3	-0.0197555	0.969189	-0.349148	0.100107	-0.397017	0.0577055	-0.578284	0.00440095
CMAHP	8418	transcribed_pseudogene	cytidine monophospho-N-acetylneuraminic acid hydroxylase, pseudogene	-0.0781129	0.828935	-0.522636	0.00228087	-0.223774	0.272774	-0.145135	0.567743
CMAS	55907	protein_coding	cytidine monophosphate N-acetylneuraminic acid synthetase	0.0552819	0.652458	-0.231237	0.000435222	-0.250755	0.000119846	-0.221183	0.00135589
CMC1	152100	protein_coding	C-X9-C motif containing 1	0.0228287	0.921238	-0.0441553	0.766314	-0.283617	0.00467902	-0.0113593	0.959928
CMC2	56942	protein_coding	C-X9-C motif containing 2	0.00572456	0.980289	-0.0198451	0.879857	-0.224313	0.00561327	0.0537851	0.675144
CMKLR1	1240	protein_coding	chemerin chemokine-like receptor 1	-1.15122	4.22688e-17	-1.64741	2.52122e-34	-1.96275	8.70804e-46	-1.31936	1.60523e-22
CMPK1	51727	protein_coding	cytidine/uridine monophosphate kinase 1	0.0492935	0.501265	0.040226	0.486258	-0.202652	1.66135e-06	0.170054	9.92626e-05
CMTM4	146223	protein_coding	CKLF like MARVEL transmembrane domain containing 4	0.372338	1.45581e-06	0.550021	1.06763e-15	0.5726	4.60029e-17	0.0501878	0.699514
CMTM6	54918	protein_coding	CKLF like MARVEL transmembrane domain containing 6	-0.0796702	0.339939	0.0625134	0.354948	0.0904972	0.147111	0.193169	0.000462894
CMTM7	112616	protein_coding	CKLF like MARVEL transmembrane domain containing 7	0.160041	0.206331	0.287259	0.00138719	0.195763	0.0441806	0.263815	0.00556724
CMTR1	23070	protein_coding	cap methyltransferase 1	-0.0284756	0.775891	-0.5873	3.84053e-38	-0.822807	5.19728e-72	-0.349169	8.55201e-14
CMTR2	55783	protein_coding	cap methyltransferase 2	0.039571	0.793592	-0.201601	0.00688622	-0.184633	0.0151367	-0.0807682	0.425725
CNBP	7555	protein_coding	CCHC-type zinc finger nucleic acid binding protein	0.0383465	0.446555	0.0379909	0.320744	-0.18212	6.88718e-10	-0.00870514	0.892039
CNGB1	1258	protein_coding	cyclic nucleotide gated channel subunit beta 1	-1.00099	NA	-1.32797	1.54018e-11	-0.952993	2.30383e-06	-1.04582	2.96103e-07
CNIH4	29097	protein_coding	cornichon family AMPA receptor auxiliary protein 4	0.108148	0.254784	-0.0248532	0.81186	0.0271933	0.802378	-0.242756	0.000441599
CNKSR1	10256	protein_coding	connector enhancer of kinase suppressor of Ras 1	-0.301462	NA	-0.816971	6.35551e-05	-0.477053	0.0346365	-0.31629	0.231489
CNN2	1265	protein_coding	calponin 2	-0.125482	0.0539467	0.21177	2.24804e-05	0.338312	1.14786e-12	0.374952	5.31659e-15
CNNM3	26505	protein_coding	cyclin and CBS domain divalent metal cation transport mediator 3	0.168519	0.0155375	0.270843	1.49514e-06	0.301369	5.7144e-08	0.192645	0.0017564
CNOT1	23019	protein_coding	CCR4-NOT transcription complex subunit 1	-0.0728516	0.109713	-0.175846	1.11767e-07	-0.247315	1.89605e-14	-0.21073	2.27366e-10
CNOT10	25904	protein_coding	CCR4-NOT transcription complex subunit 10	-0.103546	0.217009	-0.233612	6.35609e-05	-0.268533	3.08798e-06	-0.168469	0.00828881
CNOT11	55571	protein_coding	CCR4-NOT transcription complex subunit 11	0.0135518	0.922364	0.00923303	0.928843	-0.203011	0.000515375	0.141804	0.0259152
CNOT6	57472	protein_coding	CCR4-NOT transcription complex subunit 6	-0.0754036	0.471951	-0.204518	0.00147025	-0.149496	0.0277462	-0.0660553	0.469833
CNOT6L	246175	protein_coding	CCR4-NOT transcription complex subunit 6 like	-0.199675	0.0457338	-0.262948	0.00122195	-0.247268	0.00262417	-0.0889941	0.431578
CNOT9	9125	protein_coding	CCR4-NOT transcription complex subunit 9	-0.11091	0.119418	-0.0806727	0.195427	-0.258666	5.73678e-07	-0.0923207	0.157127
CNP	1267	protein_coding	2',3'-cyclic nucleotide 3' phosphodiesterase	-0.222998	0.000594002	-0.455518	2.70355e-16	-0.605877	3.99834e-28	-0.386106	1.28923e-11
CNPPD1	27013	protein_coding	cyclin Pas1/PHO80 domain containing 1	0.114839	0.268697	0.437581	2.83975e-11	0.423517	1.26382e-10	0.413101	8.13802e-10
CNPY1	285888	protein_coding	canopy FGF signaling regulator 1	-0.00336947	NA	1.14818	1.45823e-08	0.698905	0.00116977	0.783799	0.000294095
CNPY3	10695	protein_coding	canopy FGF signaling regulator 3	0.01799	0.901584	0.143626	0.0211901	0.198375	0.000773849	0.258399	9.97883e-06
CNPY3-GNMT	107080644	protein_coding	CNPY3-GNMT readthrough	0.0814469	0.716395	0.113954	0.433309	0.138266	0.327044	0.311077	0.00951723
CNTN1	1272	protein_coding	contactin 1	0.0541013	0.861502	0.326019	0.0194135	0.926346	6.15119e-15	0.411124	0.00322644
CNTNAP1	8506	protein_coding	contactin associated protein 1	0.0645639	0.791995	0.014069	0.946661	0.324024	0.00561128	0.0912994	0.61724
CNTNAP2	26047	protein_coding	contactin associated protein 2	-0.168759	0.56519	0.998979	7.66753e-12	0.293023	0.108239	0.579043	0.000367256
CNTNAP3	79937	protein_coding	contactin associated protein family member 3	0.213638	0.0278057	0.674867	3.94986e-21	0.67693	2.42779e-21	0.606142	1.89905e-16
CNTNAP3B	728577	protein_coding	contactin associated protein family member 3B	0.11386	0.390617	0.712538	7.58776e-22	0.681547	4.8133e-20	0.55297	1.11562e-12
CNTNAP3C	100289279	protein_coding		0.245054	0.101538	0.588223	2.11166e-08	0.532511	5.60582e-07	0.546733	5.68919e-07
CNTNAP3P2	643827	transcribed_pseudogene	CNTNAP3 pseudogene 2	0.175692	0.0837277	0.743925	1.80569e-27	0.751529	3.7592e-28	0.581171	4.92986e-16
COA8	84334	protein_coding	cytochrome c oxidase assembly factor 8	0.0905678	0.554672	0.230728	0.00973321	0.227138	0.0115241	0.198432	0.0422246
COBL	23242	protein_coding	cordon-bleu WH2 repeat protein	0.156224	0.0188404	0.158787	0.00592978	-0.00535806	0.960113	0.0405624	0.658633
COBLL1	22837	protein_coding	cordon-bleu WH2 repeat protein like 1	-0.367533	4.35359e-05	-0.0162851	0.90822	-0.0695621	0.546648	0.141265	0.155221
COG1	9382	protein_coding	component of oligomeric golgi complex 1	-0.189248	0.0505605	-0.245797	0.00168228	-0.37299	6.81205e-07	-0.165793	0.0617242
COG5	10466	protein_coding	component of oligomeric golgi complex 5	0.0501058	0.653713	-0.171667	0.00498335	-0.134852	0.0354211	-0.123663	0.0731762
COG7	91949	protein_coding	component of oligomeric golgi complex 7	-0.030812	0.858911	-0.233433	0.00269991	-0.150205	0.0756378	-0.0596275	0.621628
COL13A1	1305	protein_coding	collagen type XIII alpha 1 chain	0.293828	NA	0.699653	0.000774116	0.382965	0.100697	0.255484	0.355144
COL16A1	1307	protein_coding	collagen type XVI alpha 1 chain	0.160841	0.343818	-0.605038	6.08513e-08	-0.850349	2.19595e-14	-0.507487	1.37853e-05
COL24A1	255631	protein_coding	collagen type XXIV alpha 1 chain	0.497386	NA	0.701534	0.000628571	0.745935	0.000247709	0.214067	0.474431
COL5A1	1289	protein_coding	collagen type V alpha 1 chain	0.0246371	NA	0.760349	0.000238822	0.336092	0.172393	0.755724	0.000381394
COL9A2	1298	protein_coding	collagen type IX alpha 2 chain	-0.169004	0.215972	-0.421224	8.96255e-06	-0.19072	0.0734413	-0.105658	0.43676
COL9A3	1299	protein_coding	collagen type IX alpha 3 chain	0.00582561	0.982165	-0.193961	0.0459249	-0.0512965	0.70998	0.249632	0.00790724
COMMD10	51397	protein_coding	COMM domain containing 10	-0.0410668	0.825216	0.337377	2.5548e-05	0.234994	0.00575047	0.214668	0.0186639
COMMD3	23412	protein_coding	COMM domain containing 3	-0.0766634	0.62677	0.262592	0.00160745	0.301137	0.000223664	0.239644	0.00689102
COMMD3-BMI1	100532731	protein_coding	COMMD3-BMI1 readthrough	-0.208019	0.00430828	-0.0230747	0.818589	-0.0046271	0.970073	-0.0281965	0.81132
COMMD4	54939	protein_coding	COMM domain containing 4	0.035759	0.794485	0.161662	0.0175049	0.134334	0.0595505	0.185774	0.00728787
COMTD1	118881	protein_coding	catechol-O-methyltransferase domain containing 1	0.032972	0.881842	0.321859	0.000535581	0.252095	0.00939377	0.144097	0.222309
COP1	64326	protein_coding	COP1 E3 ubiquitin ligase	-0.00448238	0.977434	-0.210561	7.5973e-05	-0.173891	0.0014226	-0.0467958	0.56953
COPE	11316	protein_coding	COPI coat complex subunit epsilon	0.15356	0.000665474	0.190651	1.65827e-06	0.206809	1.55014e-07	0.184743	6.00221e-06
COPG2	26958	protein_coding	COPI coat complex subunit gamma 2	0.217969	0.0422323	0.301982	0.000436291	0.199853	0.0318022	0.347566	6.21203e-05
COPRS	55352	protein_coding	coordinator of PRMT5 and differentiation stimulator	0.112016	0.295839	0.40705	1.14049e-09	0.403438	1.53959e-09	0.236837	0.00138175
COPS3	8533	protein_coding	COP9 signalosome subunit 3	0.00698467	0.967714	0.267015	1.22414e-05	0.181475	0.00501168	0.218965	0.000730853
COPS6	10980	protein_coding	COP9 signalosome subunit 6	0.0105535	0.912601	0.231538	2.75695e-10	0.10425	0.0106215	0.0500498	0.343837
COPS9	150678	protein_coding	COP9 signalosome subunit 9	0.0260888	0.897853	0.284479	0.000495119	0.15349	0.0987039	0.173587	0.069271
COPZ1	22818	protein_coding	COPI coat complex subunit zeta 1	0.0491282	0.60204	0.162525	0.00179762	0.114406	0.0406082	0.164333	0.00232311
COQ10B	80219	protein_coding	coenzyme Q10B	-0.183246	0.139295	-0.601547	8.31482e-12	-0.829857	2.7244e-21	-0.22903	0.0244008
COQ7	10229	protein_coding	coenzyme Q7, hydroxylase	0.167472	0.201043	0.355634	8.12145e-05	0.440362	4.97343e-07	0.466873	1.73507e-07
COQ8A	56997	protein_coding	coenzyme Q8A	0.138727	0.0139049	0.241959	1.18312e-07	0.263933	5.34541e-09	0.00531792	0.962268
CORO1A	11151	protein_coding	coronin 1A	-0.0332954	0.659548	0.581665	8.02361e-60	0.654009	6.72602e-76	0.589827	5.59893e-61
CORO1B	57175	protein_coding	coronin 1B	-0.200764	0.176595	-0.800283	1.89026e-14	-0.848168	4.72034e-16	-0.473026	1.64189e-05
CORO1C	23603	protein_coding	coronin 1C	0.00776169	0.933808	0.0416754	0.384652	-0.11893	0.0021628	-0.159163	3.57292e-05
COX10	1352	protein_coding	cytochrome c oxidase assembly factor heme A:farnesyltransferase COX10	-0.114086	0.40482	-0.229449	0.0108196	-0.274906	0.00179108	-0.215557	0.0255172
COX10-AS1	100874058	lncRNA	COX10 antisense RNA 1	-0.217033	0.290319	-0.371403	0.00977803	-0.340131	0.0203097	-0.416992	0.00508304
COX11	1353	protein_coding	cytochrome c oxidase copper chaperone COX11	0.0375849	0.746063	0.246497	6.98459e-06	0.170376	0.0033154	0.197587	0.000797145
COX14	84987	protein_coding	cytochrome c oxidase assembly factor COX14	-0.150346	0.226433	-0.171458	0.0740396	-0.28858	0.00107043	-0.11573	0.315568
COX17	10063	protein_coding	cytochrome c oxidase copper chaperone COX17	0.10279	0.343503	0.460478	9.16452e-13	0.338914	3.62813e-07	0.235783	0.00123897
COX20	116228	protein_coding	cytochrome c oxidase assembly factor COX20	0.0647625	0.341338	0.180087	2.96923e-05	0.125451	0.00592964	-0.0151554	0.865406
COX4I1	1327	protein_coding	cytochrome c oxidase subunit 4I1	0.0277911	0.738115	0.186631	3.14033e-06	0.195778	8.70879e-07	0.162958	9.45713e-05
COX5A	9377	protein_coding	cytochrome c oxidase subunit 5A	-0.0402908	0.540844	-0.196447	7.14043e-08	-0.33466	1.96918e-21	-0.208556	1.59155e-08
COX6A1	1337	protein_coding	cytochrome c oxidase subunit 6A1	0.00149495	0.994754	0.283796	5.51509e-07	0.18781	0.00169132	0.049894	0.584412
COX6A1P2	285849	pseudogene	cytochrome c oxidase subunit 6A1 pseudogene 2	-0.0789311	0.380302	0.198235	0.000408833	0.106536	0.0939038	-0.0452263	0.620985
COX6B1	1340	protein_coding	cytochrome c oxidase subunit 6B1	-0.016834	0.869048	0.308102	3.71184e-14	0.248156	1.99658e-09	0.10458	0.0333705
COX6C	1345	protein_coding	cytochrome c oxidase subunit 6C	0.170734	0.0177291	0.279412	1.86546e-06	0.311393	7.45834e-08	0.284814	1.84744e-06
COX7A2	1347	protein_coding	cytochrome c oxidase subunit 7A2	0.0870581	0.269785	0.226664	1.46115e-05	0.177906	0.00100251	0.174535	0.00179341
COX7B	1349	protein_coding	cytochrome c oxidase subunit 7B	-0.0444056	0.707243	0.199525	0.000951876	-0.0151475	0.885196	0.0831437	0.290531
COX7C	1350	protein_coding	cytochrome c oxidase subunit 7C	0.0705655	0.306099	0.325376	2.10267e-14	0.34411	4.35353e-16	0.213152	2.22011e-06
COX8A	1351	protein_coding	cytochrome c oxidase subunit 8A	-0.0365495	0.668786	0.144781	0.00133986	0.0470828	0.425976	0.0751856	0.171246
CPA5	93979	protein_coding	carboxypeptidase A5	0.0650032	0.859333	0.503668	0.00141562	0.577548	0.000185048	0.343959	0.0576144
CPD	1362	protein_coding	carboxypeptidase D	0.0188968	0.892198	0.0508493	0.510604	0.0822475	0.236418	0.209923	0.000325107
CPEB2	132864	protein_coding	cytoplasmic polyadenylation element binding protein 2	-0.286371	0.11911	-0.59793	1.24828e-05	-0.786889	6.10849e-09	-0.358535	0.0186812
CPEB4	80315	protein_coding	cytoplasmic polyadenylation element binding protein 4	-0.301492	7.49403e-07	-0.299063	1.55804e-07	-0.918801	9.70502e-64	0.0675913	0.4113
CPED1	79974	protein_coding	cadherin like and PC-esterase domain containing 1	0.140766	0.352327	0.573028	1.66171e-10	0.660714	6.57959e-14	0.382726	9.12082e-05
CPNE1	8904	protein_coding	copine 1	-0.0157715	0.885946	0.234332	7.38076e-08	0.13911	0.00291197	0.0970429	0.0677898
CPNE2	221184	protein_coding	copine 2	0.187052	0.357896	0.464567	0.000301454	0.458538	0.000375892	0.180492	0.301111
CPNE5	57699	protein_coding	copine 5	0.177255	0.530558	-0.780354	2.80263e-06	-0.398651	0.027056	-0.449716	0.0150949
CPNE7	27132	protein_coding	copine 7	0.156687	0.351137	0.37493	0.00048947	0.371187	0.000576072	-0.113938	0.482306
CPNE8	144402	protein_coding	copine 8	-0.10035	0.708265	-0.298108	0.0447892	-0.128191	0.487221	-0.426668	0.00390955
CPPED1	55313	protein_coding	calcineurin like phosphoesterase domain containing 1	0.105563	0.351394	0.202308	0.00717733	0.258009	0.000364235	0.441103	1.81106e-10
CPS1	1373	protein_coding	carbamoyl-phosphate synthase 1	0.221624	0.437206	-0.311536	0.129033	-0.622625	0.000753863	-0.326223	0.137416
CPSF1	29894	protein_coding	cleavage and polyadenylation specific factor 1	-0.027236	0.863231	0.209702	0.00277412	0.183554	0.0107831	0.0525374	0.63424
CPSF6	11052	protein_coding	cleavage and polyadenylation specific factor 6	0.0178544	0.888248	0.154544	0.00453088	0.173625	0.00119201	0.0380415	0.663904
CPT1A	1374	protein_coding	carnitine palmitoyltransferase 1A	-0.0793631	0.195698	0.352677	1.07696e-18	0.296524	2.00382e-13	0.304827	9.53885e-14
CPT2	1376	protein_coding	carnitine palmitoyltransferase 2	0.155201	0.0547408	0.186044	0.00458281	0.182346	0.00574688	0.157047	0.0280639
CR2	1380	protein_coding	complement C3d receptor 2	-0.254484	0.250396	0.655752	2.27938e-06	0.150073	0.445091	0.342733	0.0371918
CRACD	57482	protein_coding	capping protein inhibiting regulator of actin dynamics	-0.228907	0.321447	0.177181	0.330839	0.162971	0.394775	0.61126	2.19488e-05
CRACDL	343990	protein_coding	CRACD like	-0.0804513	0.689612	-0.601346	3.69055e-09	-0.494075	1.54806e-06	-0.588687	2.12361e-08
CRAT	1384	protein_coding	carnitine O-acetyltransferase	-0.0486683	0.814895	-0.287286	0.00382777	-0.299842	0.00248157	-0.164137	0.168172
CREB3	10488	protein_coding	cAMP responsive element binding protein 3	-0.169578	0.202213	-0.402555	1.61676e-05	-0.239755	0.0160418	-0.131307	0.288066
CREB3L2	64764	protein_coding	cAMP responsive element binding protein 3 like 2	0.251405	8.13853e-07	0.116024	0.0291715	0.101818	0.0648541	0.191978	0.000143824
CREBL2	1389	protein_coding	cAMP responsive element binding protein like 2	-0.143838	0.309728	-0.115956	0.310499	-0.334602	0.000396617	-0.139545	0.245419
CREBRF	153222	protein_coding	CREB3 regulatory factor	-0.0782023	0.771781	-0.72589	1.33467e-08	-0.431354	0.00125628	-0.345182	0.0168402
CREBZF	58487	protein_coding	CREB/ATF bZIP transcription factor	0.0466284	0.767017	0.311154	3.0294e-05	0.268466	0.000424948	0.27141	0.000524866
CREG1	8804	protein_coding	cellular repressor of E1A stimulated genes 1	-0.0777223	0.145986	0.113734	0.00499182	0.210624	2.03118e-08	0.223512	3.82127e-09
CRIM1	51232	protein_coding	cysteine rich transmembrane BMP regulator 1	-0.00656528	0.96619	0.170877	0.00308639	0.269489	6.44792e-07	-0.0674505	0.404603
CRIP1	1396	protein_coding	cysteine rich protein 1	-0.117733	0.0764095	0.143885	0.00670314	0.232128	2.97609e-06	0.0396564	0.629564
CRIP2	1397	protein_coding	cysteine rich protein 2	0.034883	0.940978	1.52451	4.48066e-20	1.00842	6.1581e-09	0.978686	3.82976e-08
CRK	1398	protein_coding	CRK proto-oncogene, adaptor protein	-0.0101062	0.948078	-0.201854	0.00100802	-0.214636	0.000435457	-0.0256536	0.82386
CRMP1	1400	protein_coding	collapsin response mediator protein 1	0.101642	0.647173	1.01448	1.67949e-23	0.847263	2.19427e-16	0.420826	0.000328959
CRNDE	643911	protein_coding	colorectal neoplasia differentially expressed	0.173943	0.109713	0.471979	5.26648e-10	0.5033	2.36285e-11	0.412776	1.88546e-07
CRNKL1	51340	protein_coding	crooked neck pre-mRNA splicing factor 1	-0.0486185	0.651281	-0.17428	0.00265336	-0.215479	0.00013826	-0.147042	0.0192985
CROCC	9696	protein_coding	ciliary rootlet coiled-coil, rootletin	0.163562	0.146203	0.210084	0.0151939	0.356075	7.7486e-06	0.242138	0.00601981
CROCCP3	114819	transcribed_pseudogene	CROCC pseudogene 3	0.277761	0.320969	0.138781	0.592909	0.550943	0.00314349	0.26806	0.262446
CRTAP	10491	protein_coding	cartilage associated protein	0.000305578	0.99858	0.144749	0.00364828	0.0964782	0.0755409	-0.0561956	0.412177
CRTC1	23373	protein_coding	CREB regulated transcription coactivator 1	0.157163	0.259696	0.402442	9.51188e-06	0.306039	0.0012687	0.149251	0.216117
CRTC2	200186	protein_coding	CREB regulated transcription coactivator 2	-0.0754338	0.565964	-0.180675	0.0221955	-0.310676	2.29151e-05	-0.182087	0.0283735
CRTC3	64784	protein_coding	CREB regulated transcription coactivator 3	-0.202615	0.116904	-0.482333	3.56571e-07	-0.852587	8.33902e-20	-0.40631	4.16394e-05
CRY1	1407	protein_coding	cryptochrome circadian regulator 1	0.0695958	0.639573	0.0254318	0.843173	0.229844	0.00363867	-0.0103866	0.955382
CRYBA4	1413	protein_coding	crystallin beta A4	0.138837	NA	0.774264	0.000117849	0.794946	7.33064e-05	0.841746	3.59318e-05
CRYBB1	1414	protein_coding	crystallin beta B1	0.496732	4.37146e-07	1.48448	1.09492e-74	1.35817	5.05105e-62	1.528	5.44914e-78
CRYBB2P1	1416	transcribed_pseudogene	crystallin beta B2 pseudogene 1	0.000649207	0.998656	0.133598	0.334634	0.31963	0.00480408	0.177106	0.207842
CRYBB3	1417	protein_coding	crystallin beta B3	-0.23308	0.318525	-0.503597	0.00143719	-0.312535	0.0678912	-0.19757	0.340723
CRYBG3	131544	protein_coding	crystallin beta-gamma domain containing 3	-0.253919	0.00613935	-0.289913	0.000306442	-0.261347	0.00132555	-0.128148	0.201347
CRYZ	1429	protein_coding	crystallin zeta	0.128136	0.357706	0.262406	0.00397962	0.224695	0.0172319	0.271013	0.00434599
CRYZL2P-SEC16B	111240474	protein_coding	CRYZL2P-SEC16B readthrough	-0.213631	0.0204743	-0.943046	1.45326e-36	-0.929043	1.07973e-35	-0.720724	1.62593e-21
CS	1431	protein_coding	citrate synthase	0.0113088	0.911711	0.16787	4.07168e-05	0.0932242	0.039526	0.120874	0.00677815
CSAD	51380	protein_coding	cysteine sulfinic acid decarboxylase	-0.144554	0.35973	0.0975013	0.457778	0.294502	0.00370526	0.125073	0.360122
CSAG1	158511	protein_coding	chondrosarcoma associated gene 1	-0.266094	0.0266	-0.567506	3.23806e-09	-0.510439	1.1593e-07	-0.577198	4.07093e-09
CSAG2	102723547	protein_coding		-0.819957	1.43761e-16	-2.19127	6.39268e-100	-2.61356	1.6912e-129	-1.55911	4.54357e-55
CSAG3	389903	protein_coding	CSAG family member 3	-0.846272	3.64785e-18	-2.24738	3.4085e-105	-2.68213	7.68251e-135	-1.59061	4.36229e-58
CSAG4	100130935	transcribed_pseudogene	CSAG family member 4 (pseudogene)	-0.248163	0.388094	-0.517291	0.00682811	-0.508016	0.00835919	-0.440193	0.0334916
CSE1L	1434	protein_coding	chromosome segregation 1 like	0.0179557	0.823537	0.202127	6.68917e-09	0.0648705	0.12374	0.175233	1.20522e-06
CSF2RB	1439	protein_coding	colony stimulating factor 2 receptor subunit beta	-0.258828	1.06467e-05	0.0785793	0.233423	-0.123915	0.0404821	-0.158584	0.00828018
CSK	1445	protein_coding	C-terminal Src kinase	0.0484831	0.566013	0.183955	9.73293e-05	0.355108	1.1366e-15	0.127076	0.0145559
CSNK1A1	1452	protein_coding	casein kinase 1 alpha 1	-0.0365326	0.630651	-0.244674	2.52328e-10	-0.266444	3.96675e-12	-0.106323	0.017091
CSNK1D	1453	protein_coding	casein kinase 1 delta	-0.0136521	0.899827	-0.0812494	0.106665	-0.191622	1.2818e-05	-0.0613306	0.299135
CSNK1G1	53944	protein_coding	casein kinase 1 gamma 1	-0.012249	0.938153	-0.439169	3.63926e-13	-0.426747	1.55912e-12	-0.318112	4.84075e-07
CSRNP1	64651	protein_coding	cysteine and serine rich nuclear protein 1	-0.231587	0.000975035	-0.182413	0.0048671	-0.751396	1.65842e-35	-0.0533494	0.583328
CSRP1	1465	protein_coding	cysteine and glycine rich protein 1	-0.000403572	0.99858	0.245605	3.13516e-05	0.0784395	0.296226	0.0549303	0.546846
CSRP3	8048	protein_coding	cysteine and glycine rich protein 3	-0.277822	NA	-0.470628	NA	-0.547198	0.000477821	-0.482102	NA
CST3	1471	protein_coding	cystatin C	0.218743	0.0209871	0.323609	2.87845e-05	0.420805	1.93976e-08	0.200491	0.0222197
CSTB	1476	protein_coding	cystatin B	0.00697091	0.961668	0.401703	9.19635e-15	0.366464	1.99381e-12	0.411223	3.77581e-15
CSTF1	1477	protein_coding	cleavage stimulation factor subunit 1	-0.109185	0.182349	-0.229866	8.17287e-05	-0.155101	0.0118341	-0.23307	0.000114894
CSTF2T	23283	protein_coding	cleavage stimulation factor subunit 2 tau variant	-0.129041	0.327597	-0.495279	4.08534e-09	-0.431127	3.64053e-07	-0.418359	1.88279e-06
CTAG1A	246100	protein_coding	cancer/testis antigen 1A	0.14578	0.0700623	0.213153	0.000709471	0.253096	3.79169e-05	0.102074	0.194252
CTAG1B	1485	protein_coding	cancer/testis antigen 1B	0.146629	0.0697252	0.212661	0.000783382	0.253256	4.14843e-05	0.102188	0.196382
CTB-41I6.1	101928235	lncRNA		-0.474585	0.0623317	-0.257407	0.291924	-0.470798	0.0292126	-0.710223	0.000647647
CTBP1	1487	protein_coding	C-terminal binding protein 1	0.139203	0.0186831	0.383982	5.44824e-17	0.484375	5.88857e-27	0.24368	5.71774e-07
CTBP1-AS	285463	lncRNA	CTBP1 antisense RNA	0.0993782	0.433761	0.379114	2.51207e-07	0.432567	2.18502e-09	0.212465	0.0121302
CTC1	80169	protein_coding	CST telomere replication complex component 1	-0.247292	0.00133197	-0.266535	0.000102408	-0.353263	1.28063e-07	-0.227931	0.00171926
CTCF	10664	protein_coding	CCCTC-binding factor	0.0762946	0.241184	0.337187	2.62442e-16	0.162578	0.000257481	0.301709	1.06723e-12
CTDP1	9150	protein_coding	CTD phosphatase subunit 1	-0.0849562	0.39156	-0.153064	0.0217808	-0.283511	4.26529e-06	-0.100097	0.206226
CTDSP1	58190	protein_coding	CTD small phosphatase 1	0.0918977	0.389282	0.275711	2.71852e-05	0.299511	4.00571e-06	0.109686	0.195206
CTDSP2	10106	protein_coding	CTD small phosphatase 2	0.0391508	0.550833	0.114634	0.00250864	0.0492792	0.287152	-0.0114716	0.881704
CTDSPL2	51496	protein_coding	CTD small phosphatase like 2	-0.100105	0.321732	-0.057406	0.521511	-0.234601	0.000458673	-0.126426	0.111589
CTH	1491	protein_coding	cystathionine gamma-lyase	-0.0640071	0.823629	-0.394359	0.00389074	-0.315872	0.0262232	0.359752	0.00958281
CTNNA1	1495	protein_coding	catenin alpha 1	0.079349	0.186188	0.0853522	0.0739247	-0.124183	0.00558844	0.115834	0.0135265
CTNNAL1	8727	protein_coding	catenin alpha like 1	0.134565	0.24116	0.257108	0.00123631	-0.0675338	0.549818	0.117313	0.252296
CTNNB1	1499	protein_coding	catenin beta 1	0.084443	0.274131	0.168918	0.00131413	0.132914	0.0156772	0.146497	0.00912725
CTNNBL1	56259	protein_coding	catenin beta like 1	-0.0834092	0.383272	-0.238784	8.3394e-05	-0.330806	2.02153e-08	-0.132372	0.0600146
CTNND1	1500	protein_coding	catenin delta 1	-0.0310503	0.944066	0.482321	0.00676938	0.425963	0.0204725	0.26723	0.228858
CTSA	5476	protein_coding	cathepsin A	-0.171981	0.011311	-0.190821	0.00114096	-0.186892	0.00152137	-0.0129983	0.915229
CTSB	1508	protein_coding	cathepsin B	0.110349	0.0558973	-0.317022	2.21448e-13	-0.7095	1.73159e-64	-0.141245	0.00365399
CTSC	1075	protein_coding	cathepsin C	-0.0936019	0.0965237	0.154081	0.000272345	0.0565028	0.284863	0.254599	4.15744e-10
CTSF	8722	protein_coding	cathepsin F	0.372215	0.0111425	0.73565	1.66961e-10	0.939954	4.08711e-17	0.605241	6.32449e-07
CTSS	1520	protein_coding	cathepsin S	-0.210333	0.00207825	-0.631557	1.01129e-28	-0.389144	1.78881e-11	-0.149254	0.028154
CTSZ	1522	protein_coding	cathepsin Z	-0.137209	0.085491	0.390181	6.51316e-12	0.189223	0.00223351	0.429478	5.66236e-14
CTTN	2017	protein_coding	cortactin	0.0344976	0.823042	-0.95067	1.86966e-44	-1.46625	1.02369e-96	-0.530706	1.54539e-14
CTTNBP2NL	55917	protein_coding	CTTNBP2 N-terminal like	-0.349687	NA	-0.703169	0.00103914	-0.810898	0.000118623	-0.748183	0.000592322
CTXN1	404217	protein_coding	cortexin 1	0.256536	0.128517	0.521785	1.54443e-05	0.471114	0.000121881	0.442776	0.000548377
CUL1	8454	protein_coding	cullin 1	-0.00582775	0.959805	-0.0751921	0.13517	-0.0616698	0.25213	-0.140926	0.00245938
CUL2	8453	protein_coding	cullin 2	-0.0408543	0.773332	-0.102459	0.204943	-0.219688	0.00176037	-0.148541	0.0619113
CUL4A	8451	protein_coding	cullin 4A	0.125535	0.0488514	0.11606	0.0337075	0.208182	2.78263e-05	0.0413075	0.610022
CUL4B	8450	protein_coding	cullin 4B	-0.1257	0.276542	-0.243169	0.00227522	-0.277316	0.000405772	-0.190487	0.0283967
CUL5	8065	protein_coding	cullin 5	0.0699964	0.464636	-0.209002	0.000393811	-0.379398	1.42672e-11	-0.184364	0.00325187
CUL7	9820	protein_coding	cullin 7	0.244452	0.00194884	0.0116849	0.926838	0.0498496	0.636873	0.116118	0.190371
CUTA	51596	protein_coding	cutA divalent cation tolerance homolog	-0.0170756	0.849524	0.1511	0.00010513	0.154216	7.19155e-05	0.0376884	0.52513
CUTALP	253039	transcribed_pseudogene	cutA divalent cation tolerance like, pseudogene	0.13066	0.158074	-0.529984	5.01613e-16	-0.189362	0.00794556	-0.314808	5.16272e-06
CUTC	51076	protein_coding	cutC copper transporter	-0.00336867	0.990755	0.050166	0.706939	-0.256357	0.00688654	0.0302814	0.866903
CUX1	1523	protein_coding	cut like homeobox 1	0.085592	0.258954	0.387113	1.84709e-16	0.454904	9.1855e-23	0.28192	1.41725e-08
CWC15	51503	protein_coding	CWC15 spliceosome associated protein homolog	0.0379635	0.815566	-0.0558827	0.597348	-0.227725	0.00350687	-0.0474767	0.712556
CWF19L2	143884	protein_coding	CWF19 like cell cycle control factor 2	-0.127332	0.303897	-0.143842	0.121085	-0.307543	0.000184929	0.00959582	0.95998
CX3CR1	1524	protein_coding	C-X3-C motif chemokine receptor 1	0.236646	3.36411e-05	0.581996	2.38285e-32	0.181786	0.000847989	0.521051	1.25733e-25
CXADRP2	646243	transcribed_pseudogene	CXADR pseudogene 2	-0.0995157	0.68532	0.300157	0.0210221	0.462768	0.00012339	0.400759	0.00178422
CXCL10	3627	protein_coding	C-X-C motif chemokine ligand 10	-1.00462	5.9188e-14	-4.66143	6.47106e-275	-5.60919	0	-2.75164	1.7753e-104
CXCL11	6373	protein_coding	C-X-C motif chemokine ligand 11	-1.11038	NA	-2.00101	7.36716e-25	-2.22619	6.05345e-31	-1.98244	2.78022e-24
CXCL12	6387	protein_coding	C-X-C motif chemokine ligand 12	-0.396677	5.80924e-16	-1.0577	1.56513e-111	-1.22669	1.2578e-147	-0.555511	6.81708e-32
CXCL16	58191	protein_coding	C-X-C motif chemokine ligand 16	0.169517	0.285158	0.529432	1.17856e-07	0.2684	0.016076	0.228066	0.0613413
CXCL8	3576	protein_coding	C-X-C motif chemokine ligand 8	-0.332066	0.177857	-0.200802	0.367528	-0.811783	4.07654e-06	-0.59054	0.00170728
CXCL9	4283	protein_coding	C-X-C motif chemokine ligand 9	-1.96918	2.16563e-65	-4.21284	1.92888e-202	-4.86994	6.58838e-235	-3.23893	1.25202e-141
CXCR2P1	3580	transcribed_pseudogene	C-X-C motif chemokine receptor 2 pseudogene 1	-0.493858	0.000267367	-3.54538	5.78453e-127	-3.78132	1.3282e-137	-2.64974	5.22752e-82
CXCR3	2833	protein_coding	C-X-C motif chemokine receptor 3	1.1514	1.14376e-36	2.45343	2.24335e-189	2.45995	6.58263e-191	2.0287	3.68531e-125
CXCR4	7852	protein_coding	C-X-C motif chemokine receptor 4	-0.330199	0.000175541	0.593498	2.06048e-16	0.1304	0.158104	0.892239	1.50337e-36
CXCR5	643	protein_coding	C-X-C motif chemokine receptor 5	-0.600409	0.000433961	-0.666102	1.27205e-05	-0.757434	5.79165e-07	0.128019	0.580496
CXorf38	159013	protein_coding	chromosome X open reading frame 38	-0.168054	0.13538	-0.365657	8.17129e-06	-0.41015	4.40217e-07	-0.128818	0.221454
CXorf49	100130361	protein_coding	chromosome X open reading frame 49	-0.149677	NA	-0.527317	NA	-0.510108	0.00254519	-0.376332	NA
CXorf49B	100132994	protein_coding	chromosome X open reading frame 49B	-0.149702	NA	-0.527972	NA	-0.510699	0.00264004	-0.376573	NA
CXXC5	51523	protein_coding	CXXC finger protein 5	0.126109	0.0823114	0.316222	1.89713e-09	0.269139	4.8291e-07	0.225572	6.01004e-05
CYB561A3	220002	protein_coding	cytochrome b561 family member A3	-0.0415824	0.753497	0.331078	4.40409e-08	0.407815	5.00585e-12	0.244227	0.000175202
CYB5B	80777	protein_coding	cytochrome b5 type B	-0.0545819	0.485942	0.0452758	0.456498	-0.142565	0.00293327	0.131232	0.00846165
CYB5D1	124637	protein_coding	cytochrome b5 domain containing 1	0.0597573	0.747714	0.247083	0.00837527	0.134586	0.218834	-0.00103211	0.996308
CYB5D2	124936	protein_coding	cytochrome b5 domain containing 2	0.346649	0.0045218	0.286426	0.0103676	0.592947	3.14362e-09	0.264402	0.0276996
CYB5R3	1727	protein_coding	cytochrome b5 reductase 3	-0.0261056	0.828935	0.133225	0.0215759	0.16197	0.00389901	0.134035	0.027576
CYBA	1535	protein_coding	cytochrome b-245 alpha chain	0.0273849	0.828935	0.15949	0.0077721	0.0986818	0.140642	0.0392563	0.683604
CYBB	1536	protein_coding	cytochrome b-245 beta chain	-0.112006	0.0965689	1.01975	1.14642e-112	1.37689	9.15875e-208	0.951617	3.41248e-97
CYBC1	79415	protein_coding	cytochrome b-245 chaperone 1	-0.21772	6.39497e-05	-0.220286	9.35247e-06	-0.0702387	0.25631	-0.156366	0.00375662
CYC1	1537	protein_coding	cytochrome c1	0.00871057	0.959058	0.180653	0.00725854	0.00464613	0.971056	0.0531783	0.601244
CYCS	54205	protein_coding	cytochrome c, somatic	0.0738736	0.185907	0.100284	0.0179107	-0.124448	0.00253419	0.0100635	0.903932
CYCSP45	352852	pseudogene	CYCS pseudogene 45	0.0904545	0.647267	0.307354	0.00351773	-0.0174947	0.926456	-0.0211765	0.92628
CYFIP1	23191	protein_coding	cytoplasmic FMR1 interacting protein 1	-0.0880346	0.427739	-0.131504	0.0870901	-0.243626	0.000446221	-0.295781	2.21185e-05
CYFIP2	26999	protein_coding	cytoplasmic FMR1 interacting protein 2	0.021936	0.858939	0.36308	4.80556e-13	0.544854	7.69974e-29	0.39856	2.88452e-15
CYLD	1540	protein_coding	CYLD lysine 63 deubiquitinase	-0.311333	1.77768e-10	-0.524873	8.67292e-31	-0.610586	3.52098e-41	-0.321917	7.81361e-12
CYP1A1	1543	protein_coding	cytochrome P450 family 1 subfamily A member 1	0.0887394	NA	0.695351	0.00113494	0.5849	0.00795032	0.234664	0.427427
CYP21A1P	1590	transcribed_pseudogene	cytochrome P450 family 21 subfamily A member 1, pseudogene	-0.174512	NA	-1.68532	7.69716e-18	-1.66236	2.15549e-17	-1.17566	8.72046e-09
CYP21A2	1589	protein_coding	cytochrome P450 family 21 subfamily A member 2	-0.351876	NA	-1.41751	5.87064e-13	-1.4758	4.81448e-14	-1.14115	2.04737e-08
CYP24A1	1591	protein_coding	cytochrome P450 family 24 subfamily A member 1	-0.432787	2.56401e-05	-0.0912539	0.455168	-0.157087	0.149165	0.637134	3.98277e-14
CYP2J2	1573	protein_coding	cytochrome P450 family 2 subfamily J member 2	-0.221075	NA	-0.434579	0.0609918	-0.759284	0.000318146	-0.477446	0.0451147
CYRIA	81553	protein_coding	CYFIP related Rac1 interactor A	-0.18765	0.594352	0.347805	0.103951	0.511383	0.00977081	0.303764	0.204378
CYSLTR1	10800	protein_coding	cysteinyl leukotriene receptor 1	0.0846093	0.63741	0.226026	0.0249957	0.473888	1.53604e-07	0.367299	0.000122996
CYSTM1	84418	protein_coding	cysteine rich transmembrane module containing 1	-0.0947625	0.612633	-0.567702	1.0533e-08	-0.433566	1.76787e-05	-0.313872	0.00405001
CYTH1	9267	protein_coding	cytohesin 1	0.0366447	0.732622	-0.29594	1.00096e-08	-0.293532	1.27262e-08	-0.425159	1.11386e-16
CYTH3	9265	protein_coding	cytohesin 3	0.266284	0.0446228	0.639833	6.77171e-11	0.642376	5.20845e-11	0.419539	8.87169e-05
CYTIP	9595	protein_coding	cytohesin 1 interacting protein	-0.174121	0.0456	-0.654937	1.7599e-23	-0.716194	5.5859e-28	-0.510635	2.62665e-14
CZ1P-ASNS	107986827	lncRNA	CZ1P-ASNS readthrough	0.0384124	0.786206	0.309066	1.34813e-06	0.139287	0.0578794	0.504057	3.99403e-16
D2HGDH	728294	protein_coding	D-2-hydroxyglutarate dehydrogenase	0.10376	0.516363	0.252955	0.00850598	0.29347	0.00177235	0.185219	0.0902513
DAB2IP	153090	protein_coding	DAB2 interacting protein	-0.332132	NA	-0.549369	0.013703	-0.648902	0.00284723	-0.314554	0.246589
DAD1	1603	protein_coding	defender against cell death 1	0.151033	0.0187374	0.100062	0.0988351	0.175871	0.00126654	0.0353636	0.699955
DAG1	1605	protein_coding	dystroglycan 1	-0.0125381	0.930139	0.289064	1.1117e-07	0.140518	0.0213822	0.197177	0.000940699
DAGLB	221955	protein_coding	diacylglycerol lipase beta	-0.0496397	0.753497	0.185768	0.0215571	0.245618	0.00142395	0.0466948	0.725903
DALRD3	55152	protein_coding	DALR anticodon binding domain containing 3	0.0721846	0.556932	0.144083	0.055973	0.235273	0.000640174	0.151303	0.0566604
DANCR	57291	lncRNA	differentiation antagonizing non-protein coding RNA	0.307405	0.00104408	1.25417	2.22433e-63	1.51024	4.74933e-93	0.79821	7.60619e-25
DAP	1611	protein_coding	death associated protein	-0.217968	0.000442375	-0.164889	0.0044804	-0.0953535	0.143436	0.109024	0.0979962
DAPP1	27071	protein_coding	dual adaptor of phosphotyrosine and 3-phosphoinositides 1	0.00607814	0.970933	0.620276	7.35005e-31	0.548177	3.55823e-24	0.519168	4.89538e-21
DARS2	55157	protein_coding	aspartyl-tRNA synthetase 2, mitochondrial	0.158546	0.00120179	0.224149	1.11962e-07	0.26403	2.00175e-10	0.251086	3.93975e-09
DAXX	1616	protein_coding	death domain associated protein	-0.1133	0.133104	-0.177967	0.00175043	-0.156353	0.00714707	-0.262172	2.83479e-06
DAZAP1	26528	protein_coding	DAZ associated protein 1	0.071844	0.336236	0.192791	6.44195e-05	0.155281	0.00180839	0.0748274	0.228179
DAZAP2	9802	protein_coding	DAZ associated protein 2	-0.21298	0.000164711	-0.076246	0.218116	-0.265503	1.4e-07	-0.0396856	0.635383
DBF4	10926	protein_coding	DBF4 zinc finger	-0.0133461	0.917996	-0.285021	3.15822e-08	-0.078935	0.216582	-0.272316	3.01844e-07
DBF4B	80174	protein_coding	DBF4 zinc finger B	-0.149948	0.248892	-0.4142	2.58095e-06	-0.426067	1.25107e-06	-0.380727	3.3796e-05
DBH	1621	protein_coding	dopamine beta-hydroxylase	0.368628	0.0698294	0.484188	0.00260998	0.47889	0.0030388	0.267407	0.175219
DBH-AS1	138948	lncRNA	DBH antisense RNA 1	0.279183	0.129444	0.338492	0.0187635	0.491752	0.000269866	0.208068	0.236303
DBI	1622	protein_coding	diazepam binding inhibitor, acyl-CoA binding protein	0.0140727	0.896613	0.296873	4.08614e-13	0.25775	4.71982e-10	0.222437	2.61661e-07
DBN1	1627	protein_coding	drebrin 1	0.337125	1.94097e-06	0.306868	4.08949e-06	0.289669	1.56312e-05	0.195933	0.00822606
DBR1	51163	protein_coding	debranching RNA lariats 1	-0.0545037	0.762627	-0.166853	0.0914543	-0.273663	0.00258313	-0.303939	0.00104071
DCAF1	9730	protein_coding	DDB1 and CUL4 associated factor 1	0.0226761	0.830179	0.147355	0.00230038	0.113127	0.0265374	0.11037	0.041003
DCAF10	79269	protein_coding	DDB1 and CUL4 associated factor 10	-0.0654268	0.622085	-0.281629	7.52325e-05	-0.207279	0.00505239	-0.167968	0.0379116
DCAF13	25879	protein_coding	DDB1 and CUL4 associated factor 13	0.138494	0.0134426	0.168195	0.000381206	0.0843804	0.121887	0.0839008	0.150051
DCAF15	90379	protein_coding	DDB1 and CUL4 associated factor 15	-0.100767	0.417082	-0.021677	0.866579	-0.244699	0.00200467	-0.143499	0.124289
DCAF5	8816	protein_coding	DDB1 and CUL4 associated factor 5	-0.0613334	0.706687	-0.242942	0.00458153	-0.292457	0.000488604	-0.11713	0.281587
DCAF6	55827	protein_coding	DDB1 and CUL4 associated factor 6	0.0843685	0.425264	-0.313182	1.19303e-06	-0.150154	0.0364051	-0.186946	0.00902313
DCAKD	79877	protein_coding	dephospho-CoA kinase domain containing	0.126197	0.375381	0.342315	0.000106219	0.277748	0.00240674	0.437566	6.32201e-07
DCBLD1	285761	protein_coding	discoidin, CUB and LCCL domain containing 1	0.0161721	0.948651	-0.430349	1.38924e-05	-0.313399	0.00218808	-0.401034	0.000105839
DCC	1630	protein_coding	DCC netrin 1 receptor	-0.772873	9.87409e-17	-2.10772	2.50139e-101	-1.63676	2.98397e-68	-0.658067	5.60185e-13
DCK	1633	protein_coding	deoxycytidine kinase	-0.121695	0.216366	-0.494914	8.46403e-14	-0.682594	6.14183e-25	-0.195813	0.00930771
DCLRE1A	9937	protein_coding	DNA cross-link repair 1A	-0.081587	0.565307	-0.294233	0.000260746	-0.305268	0.000144107	-0.22778	0.00939969
DCLRE1C	64421	protein_coding	DNA cross-link repair 1C	-0.0977036	0.339941	-0.238726	0.000372461	-0.2891	1.11682e-05	-0.157722	0.0370431
DCP1A	55802	protein_coding	decapping mRNA 1A	0.0282758	0.837562	-0.104953	0.137821	-0.251863	4.24796e-05	-0.103992	0.176869
DCP2	167227	protein_coding	decapping mRNA 2	-0.149494	0.165003	-0.122451	0.177087	0.342445	4.08394e-06	0.296176	0.000143809
DCST1-AS1	100505666	lncRNA	DCST1 antisense RNA 1	0.189862	0.273217	0.443615	9.57439e-05	0.359639	0.00226666	0.263327	0.0469776
DCTD	1635	protein_coding	dCMP deaminase	0.182502	0.0210656	0.34357	3.59437e-08	0.357505	8.02738e-09	0.183738	0.0104402
DCTN1	1639	protein_coding	dynactin subunit 1	0.0338155	0.719026	0.231359	2.79241e-07	0.207476	5.19894e-06	0.0864021	0.127547
DCTN4	51164	protein_coding	dynactin subunit 4	-0.0633955	0.463539	-0.269172	1.26489e-07	-0.379359	3.47554e-14	-0.0810903	0.225343
DCTN6	10671	protein_coding	dynactin subunit 6	0.278765	0.0051384	0.259192	0.00352288	0.015628	0.922443	0.290428	0.00141064
DCTPP1	79077	protein_coding	dCTP pyrophosphatase 1	-0.112219	0.342891	0.208146	0.00932374	0.000337538	0.998521	0.055053	0.663014
DCUN1D1	54165	protein_coding	defective in cullin neddylation 1 domain containing 1	-0.374617	1.14245e-09	-0.413845	7.43767e-13	-0.495569	5.33326e-18	-0.236271	0.000141012
DCUN1D2	55208	protein_coding	defective in cullin neddylation 1 domain containing 2	-0.0665618	0.779978	0.262501	0.0271207	0.332591	0.0034712	0.209127	0.119493
DCUN1D3	123879	protein_coding	defective in cullin neddylation 1 domain containing 3	-0.0491248	0.883227	-0.365819	0.0160146	-0.478191	0.00116546	-0.123044	0.576906
DDA1	79016	protein_coding	DET1 and DDB1 associated 1	-0.0820524	0.508342	-0.182684	0.0179347	-0.249399	0.000730313	-0.173865	0.0341338
DDAH2	23564	protein_coding	dimethylarginine dimethylaminohydrolase 2	-0.0199673	0.963239	0.36671	0.0329969	0.669379	1.54994e-05	0.344762	0.0621041
DDB1	1642	protein_coding	damage specific DNA binding protein 1	0.012671	0.911329	0.145526	0.0020291	0.161343	0.000530045	0.0839035	0.133885
DDHD1	80821	protein_coding	DDHD domain containing 1	0.0249397	0.902023	-0.227552	0.0093151	-0.428913	1.6681e-07	-0.254832	0.0047964
DDHD2	23259	protein_coding	DDHD domain containing 2	0.140328	0.218778	0.319117	3.59765e-05	0.3177	3.90122e-05	0.3571	5.26163e-06
DDIAS	220042	protein_coding	DNA damage induced apoptosis suppressor	-0.167805	0.0553757	-0.404127	1.43994e-09	-0.403765	1.39372e-09	-0.275623	0.000105508
DDIT4	54541	protein_coding	DNA damage inducible transcript 4	0.385735	7.15966e-11	1.7736	6.06778e-244	0.901516	1.47571e-62	2.24933	0
DDN	23109	protein_coding	dendrin	0.293016	0.00607776	0.50574	1.09485e-08	0.491133	3.02359e-08	0.0733136	0.623452
DDN-AS1	105369758	lncRNA	DDN and PRKAG1 antisense RNA 1	0.244249	0.143161	0.467757	9.20447e-05	0.614766	9.32292e-08	0.128105	0.475318
DDO	8528	protein_coding	D-aspartate oxidase	-0.0860483	0.594593	-0.615777	1.0576e-12	-0.738941	1.08917e-17	-0.588312	3.573e-11
DDOST	1650	protein_coding	dolichyl-diphosphooligosaccharide--protein glycosyltransferase non-catalytic subunit	0.0936757	0.0203838	-0.00449629	0.942128	0.139112	2.85641e-05	0.0754322	0.050302
DDT	1652	protein_coding	D-dopachrome tautomerase	0.0495091	0.663798	0.167011	0.00624979	0.17502	0.00394329	0.244179	3.96846e-05
DDTL	100037417	protein_coding	D-dopachrome tautomerase like	0.0496407	0.659548	0.162809	0.00737242	0.190348	0.00133748	0.249592	2.08524e-05
DDX11	1663	protein_coding	DEAD/H-box helicase 11	0.0793721	0.588018	0.196415	0.0221199	0.2512	0.00228767	0.181283	0.0486735
DDX17	10521	protein_coding	DEAD-box helicase 17	-0.0323622	0.603486	0.13294	7.30109e-05	0.0765558	0.0379484	0.190312	6.77611e-09
DDX18	8886	protein_coding	DEAD-box helicase 18	0.0247773	0.752206	-0.027454	0.617682	-0.124157	0.00164042	-0.0635742	0.187682
DDX20	11218	protein_coding	DEAD-box helicase 20	-0.0371508	0.828935	-0.139284	0.116603	-0.249221	0.00197462	-0.0992715	0.352976
DDX21	9188	protein_coding	DExD-box helicase 21	-0.173069	3.17652e-06	0.0600496	0.137273	-0.0300821	0.546933	0.0801493	0.0455879
DDX23	9416	protein_coding	DEAD-box helicase 23	-0.0731916	0.359502	-0.0805549	0.181905	-0.171591	0.0010708	-0.126547	0.0284111
DDX24	57062	protein_coding	DEAD-box helicase 24	-0.0403525	0.58391	-0.306163	2.42393e-15	-0.453691	1.24878e-32	-0.23006	1.01104e-08
DDX27	55661	protein_coding	DEAD-box helicase 27	0.00311064	0.984624	-0.0601087	0.363765	-0.279076	3.91568e-08	-0.108796	0.0764645
DDX31	64794	protein_coding	DEAD-box helicase 31	0.0865721	0.448264	0.0687524	0.45327	0.206046	0.0038501	0.0567147	0.608871
DDX39B	7919	protein_coding	DExD-box helicase 39B	0.148317	0.00339109	0.0572926	0.296827	0.0190141	0.799715	0.0266633	0.732634
DDX3X	1654	protein_coding	DEAD-box helicase 3 X-linked	-0.0355106	0.493154	0.23741	5.91337e-17	0.0646891	0.0555525	0.188269	1.44131e-10
DDX3Y	8653	protein_coding	DEAD-box helicase 3 Y-linked	0.00520283	0.980022	-0.234496	0.000885639	-0.165149	0.0272403	-0.217178	0.00353602
DDX5	1655	protein_coding	DEAD-box helicase 5	-0.00117993	0.991721	0.0775873	0.0317463	-0.120909	0.000356206	0.00906012	0.897224
DDX52	11056	protein_coding	DExD-box helicase 52	-0.112819	0.190564	-0.447402	2.62356e-14	-0.395974	1.74269e-11	-0.227863	0.000354521
DDX54	79039	protein_coding	DEAD-box helicase 54	0.00840071	0.960188	0.215378	0.000911792	0.0234079	0.829968	0.0643106	0.498423
DDX58	23586	protein_coding	DExD/H-box helicase 58	-0.947151	1.13284e-24	-2.86819	6.96487e-164	-3.23699	9.30599e-189	-2.14665	3.50746e-104
DDX59	83479	protein_coding	DEAD-box helicase 59	0.198037	0.0331611	0.12353	0.158977	0.148414	0.0808213	0.226373	0.00512761
DDX59-AS1	101929224	lncRNA	DDX59 antisense RNA 1	0.143798	NA	-0.759169	0.000330332	-0.410452	0.0834112	-0.543239	0.0191403
DDX60	55601	protein_coding	DExD/H-box helicase 60	-0.300399	0.00938945	-2.58174	5.38152e-140	-4.43873	5.53992e-264	-0.913631	8.42517e-22
DDX60L	91351	protein_coding	DExD/H-box 60 like	-0.458829	0.000200845	-1.89172	9.95846e-59	-2.73436	6.16784e-100	-0.897369	1.14031e-15
DEDD	9191	protein_coding	death effector domain containing	0.00477443	0.978322	-0.257001	1.29462e-05	-0.408453	9.89731e-13	-0.0961199	0.2011
DEF8	54849	protein_coding	differentially expressed in FDCP 8 homolog	0.0672727	0.633737	0.27115	0.000224809	0.300045	3.39932e-05	0.304349	4.36545e-05
DEFB4A	1673	protein_coding	defensin beta 4A	-0.54726	NA	-0.654659	0.000405784	-0.709825	0.000103862	-0.52677	0.00767993
DEGS1	8560	protein_coding	delta 4-desaturase, sphingolipid 1	-0.199188	0.0019501	-0.241677	1.72612e-05	-0.176494	0.00251513	-0.119701	0.0715605
DEGS2	123099	protein_coding	delta 4-desaturase, sphingolipid 2	0.0294061	0.928374	0.766082	1.4041e-10	0.808235	8.94542e-12	0.710226	9.21331e-09
DEK	7913	protein_coding	DEK proto-oncogene	-0.124754	0.0186019	0.46958	1.81963e-31	0.256179	8.98203e-10	0.593859	8.24396e-50
DELE1	9812	protein_coding	DAP3 binding cell death enhancer 1	0.133854	0.0984156	0.41565	1.89951e-13	0.455869	3.65766e-16	0.350949	2.44285e-09
DENND11	57189	protein_coding	DENN domain containing 11	0.266936	0.00303306	0.333025	1.89426e-05	0.247035	0.0024221	0.283497	0.000561581
DENND1B	163486	protein_coding	DENN domain containing 1B	-0.398573	1.93922e-10	-0.735798	2.23805e-36	-0.916523	1.53885e-55	-0.545146	4.56661e-20
DENND1C	79958	protein_coding	DENN domain containing 1C	0.0361307	0.93007	0.28469	0.130659	0.550379	0.000840089	0.738257	4.77193e-06
DENND3	22898	protein_coding	DENN domain containing 3	-0.0658962	0.807944	0.251394	0.0705777	0.299474	0.026396	0.385918	0.00364679
DENND4A	10260	protein_coding	DENN domain containing 4A	-0.181598	0.000659638	-0.331197	4.75025e-13	-0.399091	1.24057e-18	-0.281732	2.19075e-09
DENND4B	9909	protein_coding	DENN domain containing 4B	0.137976	0.00915935	-0.252235	1.23658e-08	-0.130103	0.00642576	-0.263989	5.39378e-09
DENND6B	414918	protein_coding	DENN domain containing 6B	0.163184	0.0870604	0.332714	2.34967e-06	0.233013	0.00166068	0.128651	0.150381
DENR	8562	protein_coding	density regulated re-initiation and release factor	0.043423	0.668647	0.131466	0.0179231	-0.184609	0.000626527	0.235501	6.62868e-06
DEPDC1B	55789	protein_coding	DEP domain containing 1B	0.164794	0.1353	0.266044	0.00116861	0.162929	0.0727928	0.34438	2.20818e-05
DEPP1	11067	protein_coding	DEPP1 autophagy regulator	-0.793371	8.8066e-15	-1.77417	1.07765e-67	-1.38806	2.14039e-44	-0.95721	7.36265e-22
DEPTOR	64798	protein_coding	DEP domain containing MTOR interacting protein	0.600186	1.47435e-38	0.595551	1.60155e-39	0.72036	1.7643e-58	0.535682	3.00321e-31
DERL1	79139	protein_coding	derlin 1	-0.0142601	0.89397	-0.266667	2.06861e-10	-0.282279	1.32321e-11	-0.241148	2.25976e-08
DERL3	91319	protein_coding	derlin 3	0.131227	0.0965237	0.865577	3.51369e-61	0.878287	2.79128e-63	0.735299	5.71238e-43
DESI1	27351	protein_coding	desumoylating isopeptidase 1	-0.157918	0.000314773	-0.165678	2.67425e-05	-0.135222	0.000830018	0.00228128	0.982024
DFFA	1676	protein_coding	DNA fragmentation factor subunit alpha	-0.0935088	0.166496	-0.294187	3.38078e-10	-0.275812	4.23499e-09	-0.137671	0.009585
DGAT2	84649	protein_coding	diacylglycerol O-acyltransferase 2	-0.357943	1.84731e-06	-0.525196	1.41889e-14	-0.714641	6.43048e-26	-0.321541	8.34333e-06
DGCR2	9993	protein_coding	DiGeorge syndrome critical region gene 2	-0.140014	0.218946	-0.277744	0.000558014	-0.387746	7.05081e-07	-0.244347	0.0044547
DGKD	8527	protein_coding	diacylglycerol kinase delta	0.153414	0.134933	0.234097	0.00229575	0.295442	6.81456e-05	0.0876195	0.412808
DGKE	8526	protein_coding	diacylglycerol kinase epsilon	-0.322115	0.000304776	-0.675826	2.09458e-18	-0.7534	1.13199e-22	-0.538985	9.89116e-12
DHCR7	1717	protein_coding	7-dehydrocholesterol reductase	0.137898	0.0386223	0.478599	9.0804e-22	0.507398	1.74469e-24	0.417651	2.11233e-16
DHDDS	79947	protein_coding	dehydrodolichyl diphosphate synthase subunit	-0.0535173	0.693836	-0.249199	0.000394134	-0.429385	1.54035e-10	-0.150965	0.0610663
DHFR	1719	protein_coding	dihydrofolate reductase	0.0407137	0.713187	0.65275	2.78812e-38	0.41956	4.54628e-16	0.422759	6.55177e-16
DHFRP1	573971	pseudogene	dihydrofolate reductase pseudogene 1	0.0203096	0.869337	0.621381	4.65003e-39	0.365783	9.47933e-14	0.390657	3.76395e-15
DHRS7	51635	protein_coding	dehydrogenase/reductase 7	0.020083	0.92625	-0.243269	0.00932235	-0.0570708	0.672044	-0.0705112	0.620591
DHRS7B	25979	protein_coding	dehydrogenase/reductase 7B	-0.0479057	0.858974	-0.394117	0.00111118	-0.422524	0.000437435	-0.271429	0.0449591
DHTKD1	55526	protein_coding	dehydrogenase E1 and transketolase domain containing 1	0.15845	0.250229	-0.0214531	0.896442	-0.0154286	0.928902	0.323813	0.000931195
DHX15	1665	protein_coding	DEAH-box helicase 15	0.0428693	0.591126	0.161303	0.000216691	-0.0099239	0.898929	-0.0665142	0.240615
DHX16	8449	protein_coding	DEAH-box helicase 16	-0.00418418	0.980956	-0.0962421	0.155504	-0.249802	1.60972e-05	-0.128605	0.0566753
DHX29	54505	protein_coding	DExH-box helicase 29	-0.102612	0.172195	-0.102702	0.0898406	-0.331061	1.64642e-10	-0.0713934	0.324328
DHX33	56919	protein_coding	DEAH-box helicase 33	-0.0130638	0.927496	-0.157076	0.0102899	-0.227169	9.72989e-05	-0.0674838	0.410312
DHX36	170506	protein_coding	DEAH-box helicase 36	-0.043039	0.537016	-0.153557	0.000120477	-0.274958	4.57771e-13	-0.157664	0.000122803
DHX37	57647	protein_coding	DEAH-box helicase 37	-0.10727	0.391203	-0.113231	0.232329	-0.14318	0.114837	-0.234422	0.00606369
DHX58	79132	protein_coding	DExH-box helicase 58	-0.182775	0.176491	-1.67638	3.56201e-66	-2.27192	1.75816e-107	-1.15226	3.62072e-33
DHX8	1659	protein_coding	DEAH-box helicase 8	-0.0625678	0.524224	-0.14201	0.0189073	-0.196219	0.000678161	-0.109757	0.106959
DHX9	1660	protein_coding	DExH-box helicase 9	0.0672462	0.37147	0.223908	1.75117e-06	0.0817474	0.146181	0.104611	0.0590559
DIAPH3	81624	protein_coding	diaphanous related formin 3	-0.0543039	0.73186	0.231639	0.0032397	-0.0470683	0.696766	0.264543	0.000947593
DICER1	23405	protein_coding	dicer 1, ribonuclease III	-0.29935	2.07517e-11	-0.458521	6.16752e-28	-0.255808	2.08106e-09	-0.0637872	0.272181
DIDO1	11083	protein_coding	death inducer-obliterator 1	-0.028652	0.826531	0.162562	0.00761981	0.17531	0.00363537	0.0692164	0.399625
DIMT1	27292	protein_coding	DIMT1 rRNA methyltransferase and ribosome maturation factor	-0.00714882	0.963878	0.200756	0.000704172	0.0834916	0.247642	0.0190453	0.874979
DIP2A	23181	protein_coding	disco interacting protein 2 homolog A	0.0343891	0.804957	0.148519	0.031325	0.290698	2.6481e-06	0.135508	0.070837
DIP2B	57609	protein_coding	disco interacting protein 2 homolog B	0.00117377	0.995316	-0.195874	0.000901812	-0.291913	2.75142e-07	-0.240115	6.1105e-05
DIP2C	22982	protein_coding	disco interacting protein 2 homolog C	0.125308	0.460988	-0.287103	0.00938498	-0.0801965	0.59554	-0.148663	0.284271
DIPK1A	388650	protein_coding	divergent protein kinase domain 1A	-0.579739	1.04888e-12	-0.524298	1.26637e-11	-0.589585	2.10374e-14	-0.45089	1.83225e-08
DIPK1B	138311	protein_coding	divergent protein kinase domain 1B	0.294488	0.000256553	0.521784	1.59695e-14	0.271262	0.00023016	0.328442	8.96708e-06
DIPK2A	205428	protein_coding	divergent protein kinase domain 2A	0.00589068	0.977839	-0.454369	6.7633e-11	-0.172554	0.0257949	-0.441984	6.63522e-10
DIS3	22894	protein_coding	DIS3 homolog, exosome endoribonuclease and 3'-5' exoribonuclease	0.00707607	0.961668	-0.0903075	0.16695	-0.333561	9.35636e-10	-0.13701	0.0317521
DIS3L	115752	protein_coding	DIS3 like exosome 3'-5' exoribonuclease	-0.0251281	0.828172	0.197234	0.000123336	0.266635	7.12043e-08	0.0382784	0.654363
DISC1	27185	protein_coding	DISC1 scaffold protein	-0.22822	NA	-0.638328	0.00216017	-0.4923	0.0239608	-0.463115	0.0448059
DISP3	57540	protein_coding	dispatched RND transporter family member 3	0.4656	0.0203834	1.51388	7.88818e-25	1.00737	5.69895e-11	0.877726	4.54038e-08
DKC1	1736	protein_coding	dyskerin pseudouridine synthase 1	0.136747	0.00526525	0.35596	1.92704e-19	0.183427	1.14149e-05	0.146762	0.000957214
DKFZP586I1420	222161	transcribed_pseudogene	uncharacterized protein DKFZp586I1420	-0.157218	0.489165	-0.508653	0.000198378	-0.276214	0.0670641	-0.0180165	0.954392
DLEU1	10301	lncRNA	deleted in lymphocytic leukemia 1	0.0468126	0.80171	0.335682	6.60246e-05	0.209453	0.0225296	0.179313	0.0760808
DLGAP5	9787	protein_coding	DLG associated protein 5	0.0848127	0.352327	0.302018	6.07091e-08	0.149442	0.0160374	0.322008	1.3435e-08
DMAC1	90871	protein_coding	distal membrane arm assembly complex 1	0.0970717	0.463952	0.215889	0.00924293	0.147757	0.103406	0.196749	0.0273271
DMAC2	55101	protein_coding	distal membrane arm assembly complex 2	0.0360646	0.887338	0.347245	0.00107762	0.361112	0.000635594	0.182846	0.159656
DMBT1	1755	protein_coding	deleted in malignant brain tumors 1	0.0712916	NA	0.0816807	0.772451	-0.179077	0.45561	0.584439	0.00238901
DMD	1756	protein_coding	dystrophin	-0.215171	0.022448	-0.732684	1.05737e-22	-0.524561	2.49997e-12	-0.309505	0.000114758
DMPK	1760	protein_coding	DM1 protein kinase	0.15321	0.354727	0.413501	6.76308e-05	0.285372	0.0100214	0.209406	0.0977592
DMXL1	1657	protein_coding	Dmx like 1	-0.0608807	0.67318	-0.327984	1.05529e-05	-0.306665	4.21482e-05	-0.208123	0.0116485
DNAAF3	352909	protein_coding	dynein axonemal assembly factor 3	0.231741	0.357221	0.446531	0.00770086	0.450938	0.00722033	0.170241	0.471702
DNAAF4-CCPG1	100533483	lncRNA	DNAAF4-CCPG1 readthrough (NMD candidate)	0.094379	0.255445	-0.0930876	0.159214	-0.235209	3.46372e-05	0.207753	0.00033883
DNAAF5	54919	protein_coding	dynein axonemal assembly factor 5	0.0536818	0.663567	0.412794	4.56358e-12	0.349732	7.5801e-09	0.347367	2.10855e-08
DNAH11	8701	protein_coding	dynein axonemal heavy chain 11	0.145157	0.204774	0.264867	0.00103225	0.146606	0.110395	0.0326168	0.83796
DNAH14	127602	protein_coding	dynein axonemal heavy chain 14	0.0399233	0.828935	0.142866	0.132033	0.114182	0.264855	0.315431	0.000181706
DNAJA1	3301	protein_coding	DnaJ heat shock protein family (Hsp40) member A1	-0.118527	0.0778494	-0.418328	1.14616e-17	-0.539521	6.62724e-29	-0.349711	2.76843e-12
DNAJA2	10294	protein_coding	DnaJ heat shock protein family (Hsp40) member A2	-0.0961041	0.116372	-0.10251	0.0380331	-0.214782	1.47125e-06	-0.171202	0.000289669
DNAJB1	3337	protein_coding	DnaJ heat shock protein family (Hsp40) member B1	0.0860612	0.557007	0.754696	5.64081e-23	0.0628425	0.604465	1.11579	1.53171e-49
DNAJB4	11080	protein_coding	DnaJ heat shock protein family (Hsp40) member B4	0.0887653	0.719899	0.0534008	0.784412	0.0566195	0.780662	0.362584	0.00555915
DNAJB9	4189	protein_coding	DnaJ heat shock protein family (Hsp40) member B9	0.07204	0.644596	-0.294708	0.000419823	-0.122006	0.223079	-0.113015	0.302431
DNAJC1	64215	protein_coding	DnaJ heat shock protein family (Hsp40) member C1	-0.0188241	0.888804	-0.216999	0.0001148	-0.145962	0.0143475	-0.0341151	0.724718
DNAJC12	56521	protein_coding	DnaJ heat shock protein family (Hsp40) member C12	0.104112	0.385257	-0.274253	0.000464327	-0.0430767	0.721367	-0.127551	0.189267
DNAJC13	23317	protein_coding	DnaJ heat shock protein family (Hsp40) member C13	-0.0222182	0.858302	-0.266431	4.88598e-07	-0.243999	4.68443e-06	-0.167993	0.00386371
DNAJC14	85406	protein_coding	DnaJ heat shock protein family (Hsp40) member C14	0.0100429	0.956023	-0.208276	0.00407946	-0.11039	0.183827	-0.158662	0.0493125
DNAJC15	29103	protein_coding	DnaJ heat shock protein family (Hsp40) member C15	-0.0582932	0.716395	-0.245284	0.00318736	-0.423695	8.20203e-08	-0.143017	0.148845
DNAJC16	23341	protein_coding	DnaJ heat shock protein family (Hsp40) member C16	-0.0700066	0.51851	-0.332016	6.76909e-08	-0.205072	0.00146622	-0.297555	3.44483e-06
DNAJC19	131118	protein_coding	DnaJ heat shock protein family (Hsp40) member C19	0.201725	0.00782261	0.248584	0.000120466	0.178801	0.00882461	0.253982	0.000131138
DNAJC3	5611	protein_coding	DnaJ heat shock protein family (Hsp40) member C3	0.0513016	0.655378	-0.31182	1.16783e-07	-0.352115	1.50467e-09	-0.0966033	0.205629
DNAJC30	84277	protein_coding	DnaJ heat shock protein family (Hsp40) member C30	-0.0699001	0.636667	-0.225781	0.00545348	-0.243673	0.0025194	-0.293535	0.000351166
DNAJC6	9829	protein_coding	DnaJ heat shock protein family (Hsp40) member C6	-0.101808	0.500469	-0.309857	0.000620458	-0.332389	0.000221599	-0.120781	0.309427
DNASE1L1	1774	protein_coding	deoxyribonuclease 1 like 1	-0.0196291	0.915553	-0.0403026	0.721566	0.382874	4.45984e-08	0.128085	0.161563
DNASE2	1777	protein_coding	deoxyribonuclease 2, lysosomal	-0.208857	0.0133043	-0.450724	4.47622e-11	-0.524423	1.17073e-14	-0.0639581	0.554799
DNHD1	144132	protein_coding	dynein heavy chain domain 1	-0.00590311	0.988305	-0.374063	0.00582596	-0.124544	0.480747	-0.315976	0.0312073
DNLZ	728489	protein_coding	DNL-type zinc finger	0.105061	0.622085	0.43865	8.60387e-05	0.102494	0.517278	0.0978816	0.580806
DNPEP	23549	protein_coding	aspartyl aminopeptidase	-0.0506462	0.723426	-0.0380013	0.724364	-0.105399	0.222262	-0.216793	0.00471239
DNPH1	10591	protein_coding	2'-deoxynucleoside 5'-phosphate N-hydrolase 1	0.0758703	0.419595	0.357084	7.47311e-11	0.321034	6.42591e-09	0.356342	1.66666e-10
DNTTIP2	30836	protein_coding	deoxynucleotidyltransferase terminal interacting protein 2	0.0234912	0.855437	-0.0537222	0.473446	-0.314579	9.5546e-09	-0.0859695	0.237686
DOC2GP	390213	transcribed_pseudogene	double C2 domain gamma, pseudogene	0.0648562	0.892301	0.280001	0.232489	0.564266	0.00501579	-0.132048	0.693237
DOCK10	55619	protein_coding	dedicator of cytokinesis 10	-0.22853	0.000159579	-0.559163	2.38871e-26	-0.425284	7.32314e-16	-0.324168	3.3617e-09
DOCK2	1794	protein_coding	dedicator of cytokinesis 2	0.0199526	0.861922	0.242799	3.508e-07	0.250487	1.31136e-07	0.155505	0.00306522
DOCK4	9732	protein_coding	dedicator of cytokinesis 4	-0.0894579	0.62382	-0.906932	1.87285e-21	-0.813284	1.10627e-17	-0.671146	5.99967e-12
DOCK5	80005	protein_coding	dedicator of cytokinesis 5	-0.0402251	0.893085	-0.388055	0.00248584	-0.328238	0.0127017	-0.0829124	0.690327
DOCK6	57572	protein_coding	dedicator of cytokinesis 6	0.418779	0.00550448	0.20891	0.176871	0.620683	6.83291e-07	0.366353	0.0107268
DOK1	1796	protein_coding	docking protein 1	-0.162073	0.409528	-0.448598	0.000315465	-0.48849	7.72478e-05	-0.369985	0.00550218
DOK5	55816	protein_coding	docking protein 5	-0.165074	0.429365	0.136544	0.397121	0.289064	0.0322799	0.521446	2.79975e-05
DOK6	220164	protein_coding	docking protein 6	0.120898	0.432253	0.903151	1.26025e-27	0.637062	9.64332e-14	0.579714	5.7886e-11
DOLK	22845	protein_coding	dolichol kinase	-0.0284145	0.885567	-0.121967	0.217551	-0.140554	0.146682	-0.262791	0.00329808
DOLPP1	57171	protein_coding	dolichyldiphosphatase 1	0.1111	0.468875	0.207578	0.0358086	-0.0160598	0.924523	0.269267	0.00624687
DONSON	29980	protein_coding	DNA replication fork stabilization factor DONSON	-0.171825	0.00623185	0.0443448	0.544776	-0.0981761	0.110873	-0.0267195	0.786486
DOP1A	23033	protein_coding	DOP1 leucine zipper like protein A	-0.318088	0.00565606	-0.752875	6.36523e-15	-0.634907	4.60033e-11	-0.651863	5.52468e-11
DOT1L	84444	protein_coding	DOT1 like histone lysine methyltransferase	-0.0439857	0.695596	0.212368	0.000189676	0.141017	0.0208676	0.0782564	0.301717
DPAGT1	1798	protein_coding	dolichyl-phosphate N-acetylglucosaminephosphotransferase 1	-0.10422	0.353545	0.11196	0.184609	0.22387	0.00228854	0.0912032	0.352096
DPF2	5977	protein_coding	double PHD fingers 2	-0.160408	0.0132312	-0.321154	9.94741e-10	-0.414276	1.26922e-15	-0.359938	1.42474e-11
DPF3	8110	protein_coding	double PHD fingers 3	0.00629101	0.992313	-0.573679	0.00455231	-0.587079	0.00370586	-0.0802897	0.829075
DPH3	285381	protein_coding	diphthamide biosynthesis 3	0.0783473	0.565964	-0.193699	0.0190449	-0.232258	0.0039625	-0.0136591	0.937502
DPH7	92715	protein_coding	diphthamide biosynthesis 7	0.0735755	0.645335	0.257627	0.00234716	0.172745	0.0614083	0.158942	0.111964
DPM3	54344	protein_coding	dolichyl-phosphate mannosyltransferase subunit 3, regulatory	0.0698981	0.736841	0.175896	0.135957	0.145047	0.250831	0.470569	3.6068e-06
DPP3	10072	protein_coding	dipeptidyl peptidase 3	-0.0302269	0.795646	0.147849	0.00928037	0.0376135	0.645195	0.0137249	0.904483
DPP4	1803	protein_coding	dipeptidyl peptidase 4	-0.28451	0.315849	0.110825	0.685357	0.267323	0.227477	0.524968	0.00709371
DPP7	29952	protein_coding	dipeptidyl peptidase 7	0.0197126	0.864604	0.178299	0.000393494	0.202104	4.41388e-05	0.109868	0.0558228
DPY19L1	23333	protein_coding	dpy-19 like C-mannosyltransferase 1	-0.103664	0.132288	-0.354249	2.93867e-13	-0.21531	1.79125e-05	-0.438183	5.37702e-19
DPY19L4	286148	protein_coding	dpy-19 like 4	-0.187947	0.122108	-0.305851	0.000866813	-0.124372	0.260156	-0.173963	0.107247
DPYD	1806	protein_coding	dihydropyrimidine dehydrogenase	0.116332	0.520787	0.18868	0.113421	0.301479	0.0055248	0.310039	0.00572304
DPYSL2	1808	protein_coding	dihydropyrimidinase like 2	-0.416946	1.94361e-08	-0.667659	2.28792e-22	-0.513487	9.7278e-14	-0.244363	0.00131812
DPYSL4	10570	protein_coding	dihydropyrimidinase like 4	0.0591767	0.902023	0.563239	0.00491485	0.52686	0.00969531	0.20369	0.474681
DR1	1810	protein_coding	down-regulator of transcription 1	-0.0253629	0.82705	0.300291	1.08109e-09	0.138312	0.0115542	0.218407	2.982e-05
DRAP1	10589	protein_coding	DR1 associated protein 1	-0.165175	0.259696	-0.581247	1.32856e-09	-0.785772	5.90948e-17	-0.452199	5.99307e-06
DRG1	4733	protein_coding	developmentally regulated GTP binding protein 1	-0.107875	0.287244	-0.0391287	0.699334	-0.217452	0.00170418	-0.128175	0.114331
DSCAM	1826	protein_coding	DS cell adhesion molecule	0.0489781	0.913144	0.400838	0.0416353	0.633795	0.000481616	0.499441	0.0111068
DSE	29940	protein_coding	dermatan sulfate epimerase	-0.135356	0.327089	-0.338771	0.000196859	-0.517585	4.1428e-09	-0.231337	0.0218521
DSP	1832	protein_coding	desmoplakin	-0.000792172	0.995316	0.245654	3.90763e-10	0.0634456	0.202694	0.0720463	0.157606
DSTN	11034	protein_coding	destrin, actin depolymerizing factor	0.171358	0.000707278	0.415427	2.70431e-23	0.337681	1.48794e-15	0.398083	7.68809e-21
DTD1	92675	protein_coding	D-aminoacyl-tRNA deacylase 1	0.132372	0.221046	0.464317	3.3889e-11	0.336736	3.42376e-06	0.382515	1.77259e-07
DTL	51514	protein_coding	denticleless E3 ubiquitin protein ligase homolog	-0.165019	0.00336991	-0.0722879	0.218652	-0.286478	1.48805e-09	-0.0998991	0.0853807
DTNA	1837	protein_coding	dystrobrevin alpha	0.283947	0.00259807	0.00370767	0.981478	-0.0707976	0.556996	-0.13768	0.202627
DTNBP1	84062	protein_coding	dystrobrevin binding protein 1	-0.156415	0.0898646	-0.293311	2.48227e-05	-0.224899	0.00170418	-0.257919	0.000443647
DTWD1	56986	protein_coding	DTW domain containing 1	0.185703	0.0194941	0.120228	0.109953	0.277613	1.77677e-05	0.278095	2.99494e-05
DTX2	113878	protein_coding	deltex E3 ubiquitin ligase 2	-0.0698642	0.7185	-0.22422	0.0328586	-0.268976	0.00862014	-0.0175115	0.935507
DTX3L	151636	protein_coding	deltex E3 ubiquitin ligase 3L	-0.353338	7.5622e-12	-1.30688	7.73722e-153	-1.84426	3.68752e-280	-0.823082	4.25163e-63
DTX4	23220	protein_coding	deltex E3 ubiquitin ligase 4	0.0179251	NA	0.651285	0.00175427	1.19674	4.6616e-10	0.426678	0.0744937
DTYMK	1841	protein_coding	deoxythymidylate kinase	-0.0865053	0.609956	0.268804	0.00402489	0.220898	0.0233748	0.114549	0.35749
DUBR	344595	lncRNA	DPPA2 upstream binding RNA	-0.361679	0.142484	-0.450647	0.0191012	-0.627075	0.000690103	-0.514176	0.00941956
DUS3L	56931	protein_coding	dihydrouridine synthase 3 like	0.0530903	0.747714	0.395293	3.53772e-07	0.201193	0.019692	0.18715	0.0413878
DUSP16	80824	protein_coding	dual specificity phosphatase 16	0.130743	0.142053	-0.0828419	0.309925	-0.221038	0.00109029	-0.0796894	0.386919
DUSP18	150290	protein_coding	dual specificity phosphatase 18	-0.0446555	0.908263	-0.497999	0.00251317	-0.483452	0.00355469	-0.162601	0.483719
DUSP2	1844	protein_coding	dual specificity phosphatase 2	0.144447	0.357706	0.626792	3.34724e-11	-0.0395222	0.818334	0.821475	1.52416e-18
DUSP22	56940	protein_coding	dual specificity phosphatase 22	0.146749	0.000733653	0.117265	0.00390166	0.225413	1.80505e-09	0.198478	3.05949e-07
DUSP23	54935	protein_coding	dual specificity phosphatase 23	0.0905012	0.435425	0.22572	0.0017275	0.202263	0.00597071	0.0140666	0.928714
DUSP4	1846	protein_coding	dual specificity phosphatase 4	0.294643	1.46399e-07	0.0226045	0.797574	-0.376744	2.19231e-12	0.123016	0.0524339
DUSP5	1847	protein_coding	dual specificity phosphatase 5	-0.0568939	0.588233	-0.902369	5.69779e-63	-0.995176	2.30493e-76	-0.357233	2.26315e-10
DUSP5P1	574029	transcribed_pseudogene	dual specificity phosphatase 5 pseudogene 1	0.197202	NA	0.288474	0.261115	0.655518	0.00251046	0.0625341	0.885761
DUSP6	1848	protein_coding	dual specificity phosphatase 6	-0.202476	0.0886082	-0.346405	0.000140112	0.0252651	0.871965	-0.388692	2.60519e-05
DUSP7	1849	protein_coding	dual specificity phosphatase 7	0.0188883	0.919048	0.24249	0.00128961	0.0438265	0.708275	0.0985555	0.329578
DUSP8	1850	protein_coding	dual specificity phosphatase 8	0.162161	0.439402	0.100735	0.573233	-0.81138	7.00225e-10	0.0912739	0.671447
DUT	1854	protein_coding	deoxyuridine triphosphatase	0.038319	0.707051	0.203714	6.64961e-05	0.080816	0.189464	0.0341655	0.694778
DUXAP10	503639	transcribed_pseudogene	double homeobox A pseudogene 10	0.00296848	0.983547	-0.246016	1.5724e-07	-0.169544	0.000493355	-0.337427	1.10229e-12
DUXAP8	503637	transcribed_pseudogene	double homeobox A pseudogene 8	-0.000974363	0.994769	-0.228136	3.28797e-09	-0.15633	8.80252e-05	-0.331773	9.84571e-18
DUXAP9	503638	transcribed_pseudogene	double homeobox A pseudogene 9	-0.0140357	0.874924	-0.279866	5.7535e-15	-0.195831	8.78521e-08	-0.362342	8.26583e-24
DVL1	1855	protein_coding	dishevelled segment polarity protein 1	0.133286	0.0678055	0.164979	0.00491736	0.111423	0.0814577	0.0829584	0.262937
DXO	1797	protein_coding	decapping exoribonuclease	0.174765	0.23408	0.485054	4.09312e-07	0.37032	0.000199837	0.374796	0.000270832
DYM	54808	protein_coding	dymeclin	0.0985561	0.237357	0.186018	0.00128068	0.231092	3.65495e-05	0.207133	0.0004528
DYNC1I1	1780	protein_coding	dynein cytoplasmic 1 intermediate chain 1	-0.152205	0.659548	-0.521081	0.00608018	-0.382732	0.0581211	-0.156429	0.576902
DYNC1I2	1781	protein_coding	dynein cytoplasmic 1 intermediate chain 2	-0.0459552	0.70533	-0.0845014	0.255777	-0.175994	0.00614435	0.0525901	0.579472
DYNC2I2	89891	protein_coding	dynein 2 intermediate chain 2	-0.006411	0.978347	0.313247	7.1214e-05	0.299199	0.000164118	0.341122	1.86188e-05
DYNLL1	8655	protein_coding	dynein light chain LC8-type 1	0.0648128	0.430367	0.140067	0.00776582	0.0801641	0.182682	0.026472	0.771652
DYNLRB1	83658	protein_coding	dynein light chain roadblock-type 1	0.060359	0.685156	0.0467333	0.681432	0.0837943	0.404529	-0.414475	5.6405e-08
DYNLT1	6993	protein_coding	dynein light chain Tctex-type 1	0.00155191	0.996106	-0.453772	5.66092e-06	-0.548298	2.86554e-08	-0.36028	0.000688305
DYNLT3	6990	protein_coding	dynein light chain Tctex-type 3	0.00323966	0.991615	-0.30222	0.00135639	0.140755	0.195053	0.226299	0.0251117
DYRK1A	1859	protein_coding	dual specificity tyrosine phosphorylation regulated kinase 1A	-0.117504	0.237357	0.023117	0.836537	-0.305641	6.17567e-06	-0.0166678	0.907299
DYRK2	8445	protein_coding	dual specificity tyrosine phosphorylation regulated kinase 2	-0.0388312	0.792507	0.371947	4.92798e-09	0.553455	1.14226e-19	0.498201	2.69891e-15
DYSF	8291	protein_coding	dysferlin	0.382307	NA	0.978933	3.46274e-07	0.462955	0.0287932	0.524931	0.0136149
DZIP3	9666	protein_coding	DAZ interacting zinc finger protein 3	-0.164286	0.349076	-0.573681	3.56281e-07	-0.552398	9.89478e-07	-0.359539	0.0034106
E2F2	1870	protein_coding	E2F transcription factor 2	-0.215093	0.000857749	0.161815	0.00698476	-0.114317	0.0803364	-0.024728	0.823452
E2F3	1871	protein_coding	E2F transcription factor 3	-0.00155874	0.991615	0.012482	0.865413	-0.144027	0.00135105	0.0188924	0.821198
E2F3P1	1872	pseudogene	E2F transcription factor 3 pseudogene 1	-0.224173	NA	-0.632746	0.0036584	-0.64389	0.00312842	-0.410905	0.100576
E2F5	1875	protein_coding	E2F transcription factor 5	0.0349451	0.877586	-0.313423	0.00173291	-0.22437	0.0341529	-0.329564	0.00153885
E2F7	144455	protein_coding	E2F transcription factor 7	-0.362335	0.000170804	-0.326731	0.00021497	-0.200363	0.0352445	-0.140977	0.201477
E2F8	79733	protein_coding	E2F transcription factor 8	-0.020814	0.927694	-0.327227	0.00058265	-0.293228	0.00239222	-0.0848495	0.552184
EAF1	85403	protein_coding	ELL associated factor 1	-0.0254662	0.866414	-0.229188	0.000581373	-0.374898	4.0728e-09	-0.265641	8.99514e-05
EAF2	55840	protein_coding	ELL associated factor 2	-0.0657644	0.75724	-0.4662	8.17322e-06	-0.510175	9.0966e-07	-0.543999	3.70746e-07
EAPP	55837	protein_coding	E2F associated phosphoprotein	0.00130726	0.996259	-0.0956672	0.406044	-0.262589	0.00505239	-0.190371	0.0708076
EARS2	124454	protein_coding	glutamyl-tRNA synthetase 2, mitochondrial	0.0686014	0.472156	0.50114	1.48457e-22	0.376448	7.15086e-13	0.424279	1.26701e-15
EBF4	57593	protein_coding	EBF family member 4	-0.698025	NA	-0.808957	2.44004e-05	-0.728471	0.000190701	-0.850392	9.43166e-06
EBLN3P	100506710	transcribed_pseudogene	endogenous Bornavirus like nucleoprotein 3, pseudogene	0.0490813	0.651824	-0.159527	0.00782964	-0.111076	0.0861526	-0.145892	0.023331
EBP	10682	protein_coding	EBP cholestenol delta-isomerase	-0.0861344	0.262169	0.221897	1.28971e-05	0.190557	0.000240245	0.195784	0.000224215
EBPL	84650	protein_coding	EBP like	0.13513	0.178396	0.266709	0.000187128	0.298587	2.12742e-05	0.0994001	0.299135
ECE1	1889	protein_coding	endothelin converting enzyme 1	-0.217351	0.000422653	-0.614559	1.62417e-31	-0.611277	2.45923e-31	-0.550269	6.24044e-25
ECH1	1891	protein_coding	enoyl-CoA hydratase 1	-0.0702322	0.453235	0.09939	0.124477	-0.030164	0.741097	0.160244	0.00897516
ECHS1	1892	protein_coding	enoyl-CoA hydratase, short chain 1	0.1477	0.15284	0.236197	0.00185292	0.264849	0.00038739	0.17479	0.0402721
ECI1	1632	protein_coding	enoyl-CoA delta isomerase 1	0.0247273	0.862399	0.18784	0.0030473	0.151504	0.0221758	0.267232	1.52697e-05
ECM1	1893	protein_coding	extracellular matrix protein 1	-0.286112	NA	-0.537184	0.0127684	-0.526155	0.01573	-0.613926	0.00522927
ECPAS	23392	protein_coding	Ecm29 proteasome adaptor and scaffold	0.126904	0.00819983	0.116283	0.00641913	0.0869309	0.0563091	-0.0081396	0.928714
ECT2	1894	protein_coding	epithelial cell transforming 2	0.0451708	0.659896	0.158046	0.00406717	-0.0914398	0.146158	0.150846	0.00930771
EDA	1896	protein_coding	ectodysplasin A	-0.243589	0.036262	0.347929	9.44407e-05	0.293614	0.00135572	0.157758	0.160736
EDC3	80153	protein_coding	enhancer of mRNA decapping 3	-0.0191342	0.888248	-0.0519524	0.496666	-0.0241193	0.799758	-0.248231	1.86642e-05
EDC4	23644	protein_coding	enhancer of mRNA decapping 4	-0.0578136	0.542283	-0.14417	0.0115512	-0.152791	0.00705273	-0.136105	0.0243383
EDEM1	9695	protein_coding	ER degradation enhancing alpha-mannosidase like protein 1	-0.0397797	0.69992	-0.224363	1.52573e-05	-0.133492	0.017315	0.196825	0.000239742
EDEM3	80267	protein_coding	ER degradation enhancing alpha-mannosidase like protein 3	-0.158857	0.000420324	-0.481748	1.30289e-36	-0.200686	4.73069e-07	-0.368301	2.37556e-21
EDN2	1907	protein_coding	endothelin 2	-0.725348	0.000641521	0.366451	0.0796139	-0.212626	0.391956	0.968424	9.6457e-08
EED	8726	protein_coding	embryonic ectoderm development	-0.0756244	0.486137	-0.221439	0.000721656	-0.180491	0.00750039	-0.244683	0.000271595
EEF1A1	1915	protein_coding	eukaryotic translation elongation factor 1 alpha 1	0.148748	0.000513525	0.357777	6.19652e-23	0.509905	3.51753e-46	0.179257	3.94793e-06
EEF1A1P11	440595	pseudogene	eukaryotic translation elongation factor 1 alpha 1 pseudogene 11	0.152481	0.000213687	0.356253	3.97981e-24	0.524729	4.27446e-52	0.184123	9.35001e-07
EEF1A1P12	644604	pseudogene	eukaryotic translation elongation factor 1 alpha 1 pseudogene 12	0.182246	0.000807864	0.354907	1.18236e-14	0.516344	1.01151e-30	0.186795	0.000212158
EEF1A1P13	133283	pseudogene	eukaryotic translation elongation factor 1 alpha 1 pseudogene 13	0.170405	0.000223668	0.360343	1.00752e-19	0.511335	2.57183e-39	0.191844	6.22978e-06
EEF1A1P14	647167	pseudogene	eukaryotic translation elongation factor 1 alpha 1 pseudogene 14	0.153418	0.0341733	0.303269	5.24578e-08	0.49662	8.10457e-21	0.194085	0.00164734
EEF1A1P19	100421796	pseudogene	eukaryotic translation elongation factor 1 alpha 1 pseudogene 19	0.179175	2.6952e-05	0.365992	8.87981e-23	0.522718	2.98129e-46	0.17564	1.30108e-05
EEF1A1P24	645715	pseudogene	eukaryotic translation elongation factor 1 alpha 1 pseudogene 24	0.319618	0.101801	0.398693	0.00941177	0.713764	3.5642e-07	0.28646	0.103982
EEF1A1P25	646612	pseudogene	eukaryotic translation elongation factor 1 alpha 1 pseudogene 25	0.167176	0.0261713	0.426693	2.24208e-13	0.567045	2.64179e-23	0.286551	3.26929e-06
EEF1A1P29	100130211	pseudogene	eukaryotic translation elongation factor 1 alpha 1 pseudogene 29	0.198656	0.0681668	0.458324	1.31315e-08	0.55034	3.49491e-12	0.257887	0.00430646
EEF1A1P35	389223	pseudogene	eukaryotic translation elongation factor 1 alpha 1 pseudogene 35	0.401946	0.167021	0.464856	0.0425822	0.606339	0.00565093	0.183529	0.571832
EEF1A1P4	100421854	pseudogene	eukaryotic translation elongation factor 1 alpha 1 pseudogene 4	0.150267	0.0505019	0.245788	4.37082e-05	0.438099	1.03062e-14	0.0731158	0.390187
EEF1A1P43	1918	pseudogene	eukaryotic translation elongation factor 1 alpha 1 pseudogene 43	0.173385	0.0482628	0.424341	1.5883e-10	0.550002	2.58101e-17	0.30194	1.65955e-05
EEF1A1P5	158078	pseudogene	eukaryotic translation elongation factor 1 alpha 1 pseudogene 5	0.174119	9.74378e-05	0.373336	4.74781e-22	0.516075	9.08326e-42	0.193764	2.71576e-06
EEF1A1P6	221838	pseudogene	eukaryotic translation elongation factor 1 alpha 1 pseudogene 6	0.173082	2.22295e-05	0.367012	9.49688e-25	0.516603	1.04946e-48	0.188554	7.23469e-07
EEF1A1P8	389179	pseudogene	eukaryotic translation elongation factor 1 alpha 1 pseudogene 8	0.331336	0.00642157	0.35716	0.000754043	0.552161	3.22929e-08	0.118068	0.437254
EEF1A1P9	441032	pseudogene	eukaryotic translation elongation factor 1 alpha 1 pseudogene 9	0.160589	0.00158073	0.35401	6.35101e-17	0.503753	4.83862e-34	0.195082	1.99086e-05
EEF1A2	1917	protein_coding	eukaryotic translation elongation factor 1 alpha 2	0.419738	1.36578e-05	0.0914143	0.453859	-0.168757	0.117671	-0.0361909	0.843997
EEF1AKNMT	51603	protein_coding	eEF1A lysine and N-terminal methyltransferase	-0.0705918	0.485022	-0.214333	0.000417715	-0.220828	0.000264221	-0.248482	5.05888e-05
EEF1B2	1933	protein_coding	eukaryotic translation elongation factor 1 beta 2	0.205529	2.50567e-09	0.504881	6.94735e-60	0.69115	1.42216e-113	0.2592	1.57854e-15
EEF1B2P3	644820	pseudogene	eukaryotic translation elongation factor 1 beta 2 pseudogene 3	0.184703	0.332105	0.465427	0.000131543	0.709866	7.25522e-10	0.185049	0.247563
EEF1B2P6	647030	pseudogene	eukaryotic translation elongation factor 1 beta 2 pseudogene 6	0.18492	0.216052	0.434496	1.70238e-05	0.604087	4.47947e-10	0.225536	0.0613648
EEF1D	1936	protein_coding	eukaryotic translation elongation factor 1 delta	0.127955	0.0180714	0.271124	3.39943e-10	0.314973	1.48696e-13	0.0681744	0.242763
EEF1E1	9521	protein_coding	eukaryotic translation elongation factor 1 epsilon 1	0.0203497	0.906911	0.214121	0.00273183	0.0976412	0.258292	0.140324	0.0909669
EEF1E1-BLOC1S5	100526837	lncRNA	EEF1E1-BLOC1S5 readthrough (NMD candidate)	0.066312	0.543058	0.1914	0.00222878	0.171131	0.0075333	0.148566	0.0327064
EEF1G	1937	protein_coding	eukaryotic translation elongation factor 1 gamma	0.147064	0.0115345	0.513511	3.42158e-29	0.716165	1.52882e-56	0.301046	3.11691e-10
EEF2	1938	protein_coding	eukaryotic translation elongation factor 2	0.131465	0.0113467	0.345872	7.15474e-17	0.496131	3.53129e-34	0.199052	6.52127e-06
EEF2KMT	196483	protein_coding	eukaryotic elongation factor 2 lysine methyltransferase	0.0526529	0.731406	-0.171413	0.0389046	-0.113575	0.219512	-0.253101	0.00164425
EFCAB12	90288	protein_coding	EF-hand calcium binding domain 12	-0.464137	NA	-0.358392	0.135482	-0.572354	0.00939697	-0.437511	0.0721156
EFCAB14	9813	protein_coding	EF-hand calcium binding domain 14	-0.211866	0.000112677	-0.498795	1.19956e-25	-0.407363	1.51278e-17	-0.288311	6.97253e-09
EFL1	79631	protein_coding	elongation factor like GTPase 1	-0.0248455	0.897941	-0.146865	0.102108	-0.316508	7.65237e-05	-0.066846	0.592757
EFNA1	1942	protein_coding	ephrin A1	0.189499	0.29247	0.700311	1.42176e-10	0.439343	0.000164991	0.680559	1.35105e-09
EFNB2	1948	protein_coding	ephrin B2	0.131266	NA	0.721278	0.0005254	0.663972	0.00167012	0.235029	0.425593
EFR3A	23167	protein_coding	EFR3 homolog A	-0.208422	0.00351947	-0.689046	6.11628e-31	-0.456326	1.87955e-14	-0.273498	1.61572e-05
EFR3B	22979	protein_coding	EFR3 homolog B	-0.0551992	NA	0.521556	0.0106853	0.68302	0.000550363	0.27817	0.263956
EGFL7	51162	protein_coding	EGF like domain multiple 7	0.314823	3.50314e-06	0.549779	2.13267e-20	0.561883	2.16046e-21	0.369868	4.4361e-09
EGLN1	54583	protein_coding	egl-9 family hypoxia inducible factor 1	0.176332	0.0096358	-0.514632	2.06718e-20	-0.250996	1.55677e-05	-0.594466	3.15263e-26
EGLN3	112399	protein_coding	egl-9 family hypoxia inducible factor 3	0.0495655	0.788742	-0.700897	1.23772e-16	-0.0861634	0.465998	-0.720381	7.79287e-17
EGR1	1958	protein_coding	early growth response 1	0.126717	0.691677	1.08372	6.98161e-13	1.04665	4.4646e-12	0.937417	1.64774e-09
EGR3	1960	protein_coding	early growth response 3	0.243997	NA	1.41907	4.20791e-13	0.361968	0.126586	1.35758	7.56581e-12
EHBP1L1	254102	protein_coding	EH domain binding protein 1 like 1	0.0936097	0.189121	0.0243535	0.757632	0.23189	2.5333e-06	0.0817011	0.201412
EHD1	10938	protein_coding	EH domain containing 1	0.0235041	0.86229	0.231043	6.24416e-05	0.134381	0.0342578	0.359352	1.37063e-10
EHD4	30844	protein_coding	EH domain containing 4	-0.239438	0.000697698	-0.923374	1.69932e-52	-1.17996	8.65414e-83	-0.768352	3.14068e-36
EHHADH	1962	protein_coding	enoyl-CoA hydratase and 3-hydroxyacyl CoA dehydrogenase	-0.202738	0.41851	-0.54134	0.000685979	-0.349493	0.0404784	-0.33373	0.0664548
EHMT1	79813	protein_coding	euchromatic histone lysine methyltransferase 1	-0.0433494	0.66012	-0.176735	0.000739768	-0.0554525	0.414517	-0.0716084	0.295786
EHMT2	10919	protein_coding	euchromatic histone lysine methyltransferase 2	-0.0944486	0.341454	-0.0497636	0.580143	-0.19893	0.00278744	-0.0623022	0.518172
EI24	9538	protein_coding	EI24 autophagy associated transmembrane protein	0.178239	0.000932724	0.270623	4.45883e-09	0.340184	4.5445e-14	0.222609	4.21618e-06
EID1	23741	protein_coding	EP300 interacting inhibitor of differentiation 1	0.0383869	0.601141	-0.203636	1.76415e-07	-0.213173	3.92239e-08	-0.0573264	0.275617
EID2	163126	protein_coding	EP300 interacting inhibitor of differentiation 2	0.244906	0.0954841	0.234956	0.0537367	0.166752	0.215865	0.346004	0.00332407
EIF1	10209	protein_coding	eukaryotic translation initiation factor 1	0.0679814	0.176169	0.274089	4.00683e-16	0.237278	2.83177e-12	0.317252	4.6985e-21
EIF1AY	9086	protein_coding	eukaryotic translation initiation factor 1A Y-linked	0.119035	0.406061	-0.180577	0.0739198	-0.379809	2.93536e-05	-0.093005	0.485143
EIF2A	83939	protein_coding	eukaryotic translation initiation factor 2A	0.111799	0.00862793	0.244402	7.65011e-13	0.271629	8.56186e-16	0.070573	0.105454
EIF2AK1	27102	protein_coding	eukaryotic translation initiation factor 2 alpha kinase 1	0.00963384	0.922364	0.237523	8.69675e-10	0.125366	0.00275568	0.190054	2.59901e-06
EIF2AK2	5610	protein_coding	eukaryotic translation initiation factor 2 alpha kinase 2	-0.0803395	0.311311	-1.1254	3.14801e-119	-1.84001	4.94517e-303	-0.700779	6.75332e-47
EIF2AK3	9451	protein_coding	eukaryotic translation initiation factor 2 alpha kinase 3	0.129669	0.188127	-0.147685	0.0597161	-0.142033	0.0752382	-0.215886	0.00527882
EIF2D	1939	protein_coding	eukaryotic translation initiation factor 2D	0.071297	0.383193	0.18648	0.000310366	0.350317	3.49225e-13	0.141999	0.0120115
EIF2S1	1965	protein_coding	eukaryotic translation initiation factor 2 subunit alpha	-0.0112981	0.931978	-0.113781	0.05305	-0.241995	4.25747e-06	-0.115754	0.061972
EIF2S2	8894	protein_coding	eukaryotic translation initiation factor 2 subunit beta	0.0121275	0.918282	0.048667	0.440674	0.0939487	0.0823143	0.296771	1.14377e-10
EIF2S2P4	728350	pseudogene	eukaryotic translation initiation factor 2 subunit 2 beta pseudogene 4	0.0969287	0.428872	0.106382	0.241689	0.122873	0.166622	0.342301	4.45921e-06
EIF3A	8661	protein_coding	eukaryotic translation initiation factor 3 subunit A	0.0500584	0.354642	0.184534	3.59832e-08	0.066119	0.0951634	0.0131974	0.84897
EIF3B	8662	protein_coding	eukaryotic translation initiation factor 3 subunit B	0.048711	0.592791	0.166936	0.00100249	0.103352	0.0639428	0.039789	0.618346
EIF3C	8663	protein_coding	eukaryotic translation initiation factor 3 subunit C	0.0762964	0.362675	0.258941	7.40433e-07	0.318024	5.49062e-10	0.356056	4.78834e-12
EIF3CL	728689	protein_coding	eukaryotic translation initiation factor 3 subunit C like	0.0716984	0.415593	0.256896	1.39231e-06	0.320949	7.06659e-10	0.347741	3.40125e-11
EIF3D	8664	protein_coding	eukaryotic translation initiation factor 3 subunit D	0.0484739	0.553119	0.100915	0.0457474	0.143034	0.00264538	0.0821111	0.146377
EIF3E	3646	protein_coding	eukaryotic translation initiation factor 3 subunit E	0.108001	0.0459219	0.28337	3.86675e-12	0.400311	9.73496e-24	0.223227	1.45055e-07
EIF3EP3	100462836	pseudogene	eukaryotic translation initiation factor 3 subunit E pseudogene 3	0.080729	0.694443	0.243332	0.0277013	0.351412	0.000682532	0.206144	0.0937458
EIF3F	8665	protein_coding	eukaryotic translation initiation factor 3 subunit F	0.112326	0.132178	0.445619	1.27324e-18	0.638685	2.37052e-38	0.390464	5.39602e-14
EIF3FP3	339799	pseudogene	eukaryotic translation initiation factor 3 subunit F pseudogene 3	0.204719	0.0911836	0.500082	5.72723e-09	0.665703	1.06168e-15	0.435207	1.34488e-06
EIF3H	8667	protein_coding	eukaryotic translation initiation factor 3 subunit H	0.15321	0.000351016	0.0689171	0.124025	0.204121	5.61603e-08	0.0462609	0.40023
EIF3I	8668	protein_coding	eukaryotic translation initiation factor 3 subunit I	0.00948705	0.944776	0.357296	3.6794e-12	0.367375	7.59239e-13	0.167125	0.00393513
EIF3J	8669	protein_coding	eukaryotic translation initiation factor 3 subunit J	0.111853	0.155775	0.239618	2.07232e-05	0.100221	0.131724	0.229025	8.00801e-05
EIF3J-DT	645212	lncRNA	EIF3J divergent transcript	0.233631	0.261081	0.343117	0.021394	0.522642	0.000158043	0.220865	0.220053
EIF3K	27335	protein_coding	eukaryotic translation initiation factor 3 subunit K	0.0610351	0.306618	0.293258	6.52362e-16	0.288639	1.72858e-15	0.233205	6.54082e-10
EIF3L	51386	protein_coding	eukaryotic translation initiation factor 3 subunit L	0.098639	0.150256	0.497081	2.4576e-27	0.594564	3.60956e-39	0.299119	5.52866e-10
EIF3LP2	143341	pseudogene	eukaryotic translation initiation factor 3 subunit L pseudogene 2	0.0473631	0.897253	0.581958	4.61268e-05	0.638263	5.78121e-06	0.283832	0.10856
EIF4A3	9775	protein_coding	eukaryotic translation initiation factor 4A3	-0.0263217	0.842862	-0.0921195	0.183088	-0.265698	4.29279e-06	-0.106398	0.137386
EIF4B	1975	protein_coding	eukaryotic translation initiation factor 4B	0.167199	6.52462e-06	0.464795	3.36776e-47	0.677914	6.85991e-101	0.304566	3.85468e-20
EIF4BP2	100129337	pseudogene	eukaryotic translation initiation factor 4B pseudogene 2	0.276732	0.237404	0.480197	0.00327515	0.667112	1.59346e-05	0.363179	0.0484887
EIF4BP3	100128771	pseudogene	eukaryotic translation initiation factor 4B pseudogene 3	0.203519	0.0187477	0.419782	4.91668e-10	0.71355	7.77254e-29	0.33892	2.01893e-06
EIF4BP5	100421528	pseudogene	eukaryotic translation initiation factor 4B pseudogene 5	0.180853	NA	0.3758	0.083218	0.687895	0.000361902	0.405235	0.0733762
EIF4BP6	645579	pseudogene	eukaryotic translation initiation factor 4B pseudogene 6	0.177836	0.00200491	0.443254	1.87285e-21	0.705705	2.17707e-55	0.341281	2.33092e-12
EIF4BP7	643873	pseudogene	eukaryotic translation initiation factor 4B pseudogene 7	0.196223	0.000709437	0.462007	2.37802e-22	0.697865	5.1144e-52	0.380531	1.20533e-14
EIF4E3	317649	protein_coding	eukaryotic translation initiation factor 4E family member 3	-0.15227	0.256196	-0.63524	9.57015e-13	-0.708333	1.57276e-15	-0.491044	1.10027e-07
EIF4EBP1	1978	protein_coding	eukaryotic translation initiation factor 4E binding protein 1	0.0366877	0.848354	0.162403	0.0856136	0.177114	0.0584261	0.24514	0.00681524
EIF4EBP2	1979	protein_coding	eukaryotic translation initiation factor 4E binding protein 2	0.140491	0.0105705	0.352486	4.79157e-16	0.426445	2.05803e-23	0.277543	7.66732e-10
EIF4G2	1982	protein_coding	eukaryotic translation initiation factor 4 gamma 2	0.0156198	0.807944	0.126826	1.52838e-05	0.0289834	0.476714	0.056993	0.110344
EIF4G3	8672	protein_coding	eukaryotic translation initiation factor 4 gamma 3	0.204647	0.000382976	-0.0250787	0.761014	-0.00658954	0.946212	0.156521	0.00570526
EIF4H	7458	protein_coding	eukaryotic translation initiation factor 4H	0.0878982	0.123776	0.283265	1.36455e-12	0.144688	0.000763654	0.121264	0.00825201
EIF4HP1	401316	pseudogene	eukaryotic translation initiation factor 4H pseudogene 1	0.0854661	0.201631	0.267168	1.9958e-09	0.142247	0.00324979	0.136218	0.00745051
EIF5	1983	protein_coding	eukaryotic translation initiation factor 5	-0.0914017	0.366772	-0.393448	2.6813e-10	-0.0480521	0.615986	-0.49269	2.36974e-15
EIF5A	1984	protein_coding	eukaryotic translation initiation factor 5A	0.12447	0.0870462	0.404029	1.16886e-14	0.310185	6.0821e-09	0.254331	4.47736e-06
EIF5AL1	143244	protein_coding	eukaryotic translation initiation factor 5A like 1	0.144979	0.138706	0.334938	1.25862e-06	0.271915	0.000128646	0.237403	0.00160173
EIF5AP4	642592	pseudogene	eukaryotic translation initiation factor 5A pseudogene 4	0.150109	0.137312	0.317218	9.59878e-06	0.2489	0.000814246	0.206943	0.0102701
EIF5B	9669	protein_coding	eukaryotic translation initiation factor 5B	0.0083488	0.953099	-0.0615267	0.382663	-0.187359	0.00084196	-0.0197645	0.856891
ELF1	1997	protein_coding	E74 like ETS transcription factor 1	-0.0783363	0.289494	-0.453171	2.33756e-22	-0.481923	3.08426e-25	-0.397181	7.49958e-17
ELF3	1999	protein_coding	E74 like ETS transcription factor 3	-0.938831	1.66065e-12	-1.70942	5.19529e-42	-1.83751	2.22755e-48	0.0809509	0.725838
ELF3-AS1	102723465	lncRNA	ELF3 antisense RNA 1	-0.706064	0.000857749	-1.10223	2.86666e-09	-1.03238	2.86554e-08	-0.504524	0.0159275
ELF4	2000	protein_coding	E74 like ETS transcription factor 4	-0.0198953	0.876785	-0.532296	7.87408e-25	-0.646801	5.35492e-36	-0.345727	1.09374e-10
ELFN1-AS1	101927125	lncRNA	ELFN1 antisense RNA 1	0.252683	0.00556148	0.577203	1.7682e-15	0.537819	1.57438e-13	0.358178	5.23733e-06
ELFN2	114794	protein_coding	extracellular leucine rich repeat and fibronectin type III domain containing 2	0.248655	0.00123381	0.233848	0.000813586	0.0785522	0.387063	0.101531	0.264058
ELK1	2002	protein_coding	ETS transcription factor ELK1	0.0243181	0.869048	0.221577	0.00044973	0.211998	0.000861828	0.0863144	0.304674
ELK3	2004	protein_coding	ETS transcription factor ELK3	-0.109142	0.342598	-0.192537	0.0148743	-0.753195	3.02836e-26	-0.181522	0.0308002
ELL	8178	protein_coding	elongation factor for RNA polymerase II	0.0407712	0.729468	-0.214097	0.000309446	-0.363779	1.4087e-10	-0.285624	1.49682e-06
ELL2	22936	protein_coding	elongation factor for RNA polymerase II 2	-0.596393	1.07692e-32	-1.76255	8.63241e-254	-1.22311	1.52946e-133	-1.08224	1.1148e-103
ELL2P1	646270	pseudogene	elongation factor for RNA polymerase II 2 pseudogene 1	-0.525516	0.000683474	-1.48397	2.21787e-26	-1.03692	2.6885e-14	-0.84204	1.85025e-09
ELMO1	9844	protein_coding	engulfment and cell motility 1	-0.152039	0.0118761	-0.199462	8.94204e-05	-0.278278	1.72039e-08	-0.192456	0.000272826
ELMO2	63916	protein_coding	engulfment and cell motility 2	-0.230455	0.00061835	-0.434826	6.28522e-14	-0.514505	4.3347e-19	-0.467286	2.81378e-15
ELMOD3	84173	protein_coding	ELMO domain containing 3	-0.147178	0.508057	-0.494253	0.000185861	-0.313158	0.0261998	-0.280405	0.0653423
ELOA	6924	protein_coding	elongin A	0.0717147	0.314712	-0.116206	0.0208089	-0.395308	7.12589e-19	-0.12039	0.0218982
ELOB	6923	protein_coding	elongin B	0.048859	0.691277	0.177263	0.00676907	0.18965	0.00347616	0.227218	0.00045637
ELOVL5	60481	protein_coding	ELOVL fatty acid elongase 5	-0.240825	1.21576e-06	-0.277864	1.1186e-09	-0.333502	1.33633e-13	-0.121546	0.0211081
ELOVL6	79071	protein_coding	ELOVL fatty acid elongase 6	0.267528	0.000676506	0.0698277	0.463141	0.117349	0.164317	0.230306	0.00229048
ELOVL7	79993	protein_coding	ELOVL fatty acid elongase 7	-0.85434	2.9186e-10	-1.18016	4.92962e-20	-1.07369	4.97397e-17	-1.03481	3.44612e-15
ELP2	55250	protein_coding	elongator acetyltransferase complex subunit 2	0.0846723	0.382628	-0.0554225	0.508153	0.0149578	0.890716	-0.265405	3.14776e-05
EMC1	23065	protein_coding	ER membrane protein complex subunit 1	-0.188677	6.03683e-05	-0.301794	3.81227e-13	-0.226241	8.92021e-08	-0.224024	2.39303e-07
EMC10	284361	protein_coding	ER membrane protein complex subunit 10	-0.00905808	0.950542	0.205361	0.000295091	0.203971	0.000329797	0.278705	5.82264e-07
EMC7	56851	protein_coding	ER membrane protein complex subunit 7	-0.0797907	0.349427	-0.25165	3.462e-06	-0.256812	2.04393e-06	-0.196371	0.000675155
EMC9	51016	protein_coding	ER membrane protein complex subunit 9	0.100735	0.501615	0.327741	0.000129052	0.231989	0.0109105	0.295819	0.00111079
EMD	2010	protein_coding	emerin	0.052623	0.601998	0.207684	0.000123993	0.0986791	0.115784	0.133488	0.0294719
EMID1	129080	protein_coding	EMI domain containing 1	0.453915	0.0210306	0.79226	3.73038e-07	1.19949	6.34856e-16	0.995046	1.17479e-10
EML2	24139	protein_coding	EMAP like 2	-0.0438382	0.738984	-0.230877	0.000469845	-0.159814	0.0223989	-0.120882	0.12715
EMP1	2012	protein_coding	epithelial membrane protein 1	-0.0125202	0.980956	0.74875	5.22685e-06	-0.801851	5.11122e-06	0.58067	0.000998064
EMP3	2014	protein_coding	epithelial membrane protein 3	-0.0410561	0.716607	-0.00598202	0.955341	0.161775	0.00553724	-0.00265167	0.985178
EMSLR	101927746	lncRNA	E2F1 mRNA stabilizing lncRNA	0.00805412	0.986218	0.414745	0.00505596	0.285161	0.0778487	0.0674579	0.805501
EMSY	56946	protein_coding	EMSY transcriptional repressor, BRCA2 interacting	-0.0302047	0.858229	-0.271834	0.000250208	-0.353288	1.05701e-06	-0.332505	9.45866e-06
ENAH	55740	protein_coding	ENAH actin regulator	0.118013	0.682508	0.512364	0.000397708	0.744558	5.19001e-08	-0.137432	0.552438
ENDOD1	23052	protein_coding	endonuclease domain containing 1	-0.425537	6.23545e-14	-0.870639	2.53565e-57	-0.96753	1.16354e-69	-0.59172	5.71174e-27
ENO3	2027	protein_coding	enolase 3	0.176334	0.0379964	0.452102	1.21544e-12	0.2545	0.000182879	0.212265	0.00361753
ENOSF1	55556	protein_coding	enolase superfamily member 1	0.0788185	0.324009	0.311421	2.33136e-10	0.209337	4.47146e-05	0.15762	0.00468302
ENOX2	10495	protein_coding	ecto-NOX disulfide-thiol exchanger 2	-0.0937554	0.474476	-0.238462	0.00329303	-0.192442	0.0225356	-0.185066	0.0388227
ENPP1	5167	protein_coding	ectonucleotide pyrophosphatase/phosphodiesterase 1	0.00326235	NA	0.272083	0.246808	0.533576	0.00970379	0.140947	0.653966
ENPP2	5168	protein_coding	ectonucleotide pyrophosphatase/phosphodiesterase 2	-0.592149	0.00203136	-1.42083	1.58373e-17	-1.51006	1.51665e-19	-0.545388	0.00252278
ENPP4	22875	protein_coding	ectonucleotide pyrophosphatase/phosphodiesterase 4	-0.211497	0.0400915	-0.467987	5.98224e-09	-0.27031	0.00139588	-0.0780805	0.529635
ENTPD8	377841	protein_coding	ectonucleoside triphosphate diphosphohydrolase 8	0.256486	0.357658	0.927151	3.11159e-08	0.815462	1.68426e-06	0.675136	0.000184779
ENTR1	10807	protein_coding	endosome associated trafficking regulator 1	0.0471516	0.631547	0.137201	0.0121208	0.180315	0.000583154	0.0727292	0.290633
EOGT	285203	protein_coding	EGF domain specific O-linked N-acetylglucosamine transferase	-0.17707	0.178461	-0.311542	0.0011901	-0.169137	0.115505	-0.264838	0.0107954
EOLA1	91966	protein_coding	endothelium and lymphocyte associated ASCH domain 1	-0.0362294	0.827785	-0.227843	0.00348159	-0.136913	0.112732	-0.216879	0.0087704
EPAS1	2034	protein_coding	endothelial PAS domain protein 1	-0.130962	0.411027	0.290629	0.0030208	0.0098064	0.958107	0.245762	0.0216056
EPB41L1	2036	protein_coding	erythrocyte membrane protein band 4.1 like 1	-0.17285	0.118083	0.300772	0.00013248	0.00686165	0.965148	0.142973	0.146276
EPB41L2	2037	protein_coding	erythrocyte membrane protein band 4.1 like 2	-0.242538	0.0192917	-0.316723	0.000252619	-0.423274	5.50829e-07	-0.0335256	0.841368
EPB41L4A-AS1	114915	lncRNA	EPB41L4A antisense RNA 1	0.360752	0.000791313	0.211964	0.046643	0.218554	0.0405884	0.295668	0.0047452
EPC2	26122	protein_coding	enhancer of polycomb homolog 2	-0.0183203	0.911651	-0.131952	0.0796019	-0.200665	0.00423408	0.0404877	0.727452
EPCAM	4072	protein_coding	epithelial cell adhesion molecule	0.201045	0.000257815	0.54326	3.15103e-33	0.311986	3.85857e-11	0.346043	4.7659e-13
EPDR1	54749	protein_coding	ependymin related 1	-0.071042	0.451375	0.212944	0.000134838	0.0817158	0.235036	0.0546208	0.523233
EPG5	57724	protein_coding	ectopic P-granules autophagy protein 5 homolog	-0.0621916	0.589198	-0.416887	9.70347e-12	-0.31236	5.00684e-07	-0.286138	9.6655e-06
EPHB2	2048	protein_coding	EPH receptor B2	-0.290308	0.00105344	-1.0345	6.42225e-43	-1.23828	2.37721e-60	-1.0636	2.55288e-44
EPHB4	2050	protein_coding	EPH receptor B4	0.124257	0.362526	0.510141	3.10217e-10	0.280169	0.00146178	-0.0844355	0.531013
EPHX1	2052	protein_coding	epoxide hydrolase 1	-0.215428	0.000547986	-0.283806	2.31182e-07	-0.394862	1.76275e-13	-0.465926	8.52406e-18
EPM2A	7957	protein_coding	EPM2A glucan phosphatase, laforin	0.00576458	0.988629	0.321886	0.016359	0.348975	0.00844978	0.265123	0.0749042
EPRS1	2058	protein_coding	glutamyl-prolyl-tRNA synthetase 1	0.0146658	0.881842	0.0808623	0.0815052	0.0993432	0.026442	0.138396	0.00142073
EPS15	2060	protein_coding	epidermal growth factor receptor pathway substrate 15	-0.0182207	0.906058	-0.270961	1.33375e-05	-0.126434	0.0722256	-0.149026	0.0364845
EPS8L2	64787	protein_coding	EPS8 like 2	0.160611	0.139108	0.288117	0.000263859	0.154753	0.0838938	0.0713393	0.563628
EPSTI1	94240	protein_coding	epithelial stromal interaction 1	-0.0154458	0.906058	-0.77017	2.3138e-53	-1.42379	3.28494e-168	-0.395458	1.42307e-14
ERAP1	51752	protein_coding	endoplasmic reticulum aminopeptidase 1	0.0690926	0.354447	-0.271819	6.27688e-09	-0.226197	1.85277e-06	-0.00303877	0.980715
ERAP2	64167	protein_coding	endoplasmic reticulum aminopeptidase 2	-0.141879	0.00703434	-0.279481	1.16573e-10	-0.443891	1.88218e-25	-0.173195	0.000206117
ERBIN	55914	protein_coding	erbb2 interacting protein	-0.0482732	0.745413	-0.122616	0.148906	-0.238783	0.00150872	-0.0420313	0.744695
ERC1	23085	protein_coding	ELKS/RAB6-interacting/CAST family member 1	-0.071637	0.641519	-0.116856	0.226076	-0.262849	0.00158712	-0.130978	0.200836
ERCC1	2067	protein_coding	ERCC excision repair 1, endonuclease non-catalytic subunit	0.143718	0.17681	0.439282	7.81839e-10	0.3105	2.97782e-05	0.286161	0.000232682
ERCC3	2071	protein_coding	ERCC excision repair 3, TFIIH core complex helicase subunit	-0.127203	0.226411	-0.123479	0.140762	-0.145669	0.0749507	-0.230849	0.00313626
ERCC4	2072	protein_coding	ERCC excision repair 4, endonuclease catalytic subunit	-0.12103	0.240134	-0.246185	0.000604947	-0.111583	0.182682	-0.249778	0.000837774
ERG28	11161	protein_coding	ergosterol biosynthesis 28 homolog	-0.113419	0.257044	-0.209767	0.00277799	-0.111307	0.164359	-0.134617	0.0966105
ERGIC1	57222	protein_coding	endoplasmic reticulum-golgi intermediate compartment 1	0.0964147	0.0351187	0.346133	4.40235e-24	0.41418	1.72515e-34	0.231792	7.97322e-11
ERGIC2	51290	protein_coding	ERGIC and golgi 2	-0.0307477	0.837899	-0.313052	2.1246e-06	-0.10719	0.176762	-0.0554964	0.598804
ERGIC3	51614	protein_coding	ERGIC and golgi 3	0.0874862	0.332344	0.193251	0.00120118	0.347077	4.90177e-10	0.070085	0.391168
ERI1	90459	protein_coding	exoribonuclease 1	-0.172356	0.132178	-0.173442	0.0619188	-0.326383	0.000116217	-0.04814	0.744888
ERI2	112479	protein_coding	ERI1 exoribonuclease family member 2	-0.10619	0.500827	-0.273913	0.00447547	-0.272719	0.00478606	-0.30533	0.00218714
ERICH3	127254	protein_coding	glutamate rich 3	0.0557572	0.881591	0.578797	0.000122015	0.874015	7.31805e-10	0.889515	8.20484e-10
ERLEC1	27248	protein_coding	endoplasmic reticulum lectin 1	0.0150982	0.90332	-0.320683	5.12164e-11	-0.141553	0.00801146	-0.1395	0.0125689
ERLIN1	10613	protein_coding	ER lipid raft associated 1	-0.0747617	0.611586	-0.144953	0.107495	-0.143863	0.115435	-0.310977	0.000176825
ERN1	2081	protein_coding	endoplasmic reticulum to nucleus signaling 1	0.126077	0.0202326	0.142312	0.0020904	-0.111426	0.0228601	0.233824	1.35876e-07
ERO1A	30001	protein_coding	endoplasmic reticulum oxidoreductase 1 alpha	-0.133912	0.148732	-0.392712	1.65636e-09	-0.247588	0.000280491	-0.159463	0.0370956
ERP29	10961	protein_coding	endoplasmic reticulum protein 29	0.0567534	0.353519	0.212373	1.90335e-08	0.282834	1.61906e-14	0.226146	3.28442e-09
ERP44	23071	protein_coding	endoplasmic reticulum protein 44	0.0791821	0.400161	-0.25218	1.91597e-05	-0.321562	2.52909e-08	-0.123352	0.0770859
ERVFC1	105373297	protein_coding		-1.06674	NA	-2.4809	3.43817e-40	-2.68737	4.61074e-47	-2.18632	4.17353e-31
ERVK3-1	105372481	lncRNA	endogenous retrovirus group K3 member 1	-0.143487	0.351193	-0.244294	0.0216487	-0.363387	0.000308829	-0.276695	0.011417
ERVV-2	100271846	protein_coding	endogenous retrovirus group V member 2, envelope	-0.272567	NA	0.24216	0.363775	0.602585	0.00609526	0.73155	0.000813787
ESCO1	114799	protein_coding	establishment of sister chromatid cohesion N-acetyltransferase 1	-0.00501242	0.981519	-0.262602	0.000489984	-0.155272	0.0600599	-0.11053	0.250574
ESCO2	157570	protein_coding	establishment of sister chromatid cohesion N-acetyltransferase 2	-0.250543	0.00523066	-0.619133	1.12804e-16	-0.507136	1.18446e-11	-0.243647	0.0033426
ESRP1	54845	protein_coding	epithelial splicing regulatory protein 1	0.0295584	0.881591	0.404492	2.38352e-07	-0.0196673	0.893898	0.374791	3.95838e-06
ESRP2	80004	protein_coding	epithelial splicing regulatory protein 2	-0.117664	0.366842	-0.259426	0.00259562	-0.318532	0.0001531	-0.0499582	0.72954
ESRRA	2101	protein_coding	estrogen related receptor alpha	0.151955	0.0147617	0.156374	0.00386621	0.0238655	0.784147	0.100289	0.111292
ESRRG	2104	protein_coding	estrogen related receptor gamma	-0.226788	0.00605527	0.137845	0.0735186	0.076988	0.39878	0.204554	0.00609857
ESYT1	23344	protein_coding	extended synaptotagmin 1	0.0049657	0.967978	0.336948	6.73255e-16	0.361131	2.93203e-18	0.210337	2.29086e-06
ESYT2	57488	protein_coding	extended synaptotagmin 2	0.101758	0.175041	0.17168	0.00167888	0.158976	0.00414303	0.132077	0.0283527
ETF1	2107	protein_coding	eukaryotic translation termination factor 1	-0.00985434	0.933463	-0.0746175	0.183489	-0.135424	0.00666918	-0.0839718	0.151521
ETFA	2108	protein_coding	electron transfer flavoprotein subunit alpha	0.118473	0.0294368	0.19047	1.33575e-05	0.0942513	0.0566335	-0.0155548	0.862142
ETFDH	2110	protein_coding	electron transfer flavoprotein dehydrogenase	0.077519	0.608806	0.207297	0.0154584	0.216059	0.0113073	0.291141	0.000512505
ETNK1	55500	protein_coding	ethanolamine kinase 1	-0.163436	0.0935734	-0.314429	1.8028e-05	-0.0852851	0.375311	-0.259158	0.000806912
ETS1	2113	protein_coding	ETS proto-oncogene 1, transcription factor	-0.155618	0.447953	-0.512828	4.88337e-05	-0.13956	0.390639	-0.233979	0.123838
ETS2	2114	protein_coding	ETS proto-oncogene 2, transcription factor	-0.245583	0.0144314	0.585091	3.98019e-14	-0.281038	0.00109114	1.00514	7.71015e-41
ETV3	2117	protein_coding	ETS variant transcription factor 3	0.0115441	0.941513	-0.049229	0.576361	-0.24294	0.000133376	0.110223	0.152601
ETV4	2118	protein_coding	ETS variant transcription factor 4	0.175596	0.0236317	0.400551	3.18153e-11	0.422369	1.87123e-12	0.246613	0.000166535
ETV5	2119	protein_coding	ETS variant transcription factor 5	0.229535	0.00504497	0.127408	0.11801	0.0160433	0.900612	0.226527	0.00269822
ETV6	2120	protein_coding	ETS variant transcription factor 6	-0.413806	3.12311e-14	-0.442768	1.44277e-17	-0.759173	3.85618e-48	-0.182029	0.00157968
ETV7	51513	protein_coding	ETS variant transcription factor 7	-0.936941	1.45931e-06	-2.46431	7.54481e-42	-2.14248	2.00318e-32	-1.93143	3.68477e-26
EVA1B	55194	protein_coding	eva-1 homolog B	-0.371319	0.0102386	-0.669069	2.78037e-08	-0.474897	0.000113028	-0.0818747	0.688501
EVC	2121	protein_coding	EvC ciliary complex subunit 1	-0.0741831	0.608806	-0.987021	9.24629e-37	-1.00065	9.80234e-38	-0.988862	4.29285e-35
EVI2A	2123	protein_coding	ecotropic viral integration site 2A	0.0707682	0.795858	0.186878	0.225307	0.382811	0.00401573	0.247936	0.105013
EVI2B	2124	protein_coding	ecotropic viral integration site 2B	-0.0706022	0.68312	0.167371	0.093676	0.515932	8.73155e-10	0.180113	0.0832517
EVI5L	115704	protein_coding	ecotropic viral integration site 5 like	-0.121181	0.299089	-0.429521	1.1826e-08	-0.330551	1.63119e-05	-0.213934	0.0118441
EWSAT1	283673	lncRNA	Ewing sarcoma associated transcript 1	-0.328647	0.150878	0.484343	0.00320519	0.0817951	0.757173	0.312454	0.104193
EWSR1	2130	protein_coding	EWS RNA binding protein 1	-0.0415901	0.600157	0.0734161	0.139763	-0.14337	0.00119068	0.0398819	0.543606
EXO1	9156	protein_coding	exonuclease 1	-0.0878148	0.473959	-0.129469	0.123079	-0.354466	8.64218e-07	-0.146772	0.0917606
EXOC1	55763	protein_coding	exocyst complex component 1	0.0109508	0.955557	-0.305263	5.8201e-05	-0.174812	0.0337635	-0.216298	0.00952419
EXOC2	55770	protein_coding	exocyst complex component 2	-0.0719022	0.457321	-0.261812	6.10978e-06	-0.233131	6.88702e-05	-0.12824	0.0587678
EXOC3L4	91828	protein_coding	exocyst complex component 3 like 4	0.163558	0.213421	0.574633	1.75125e-11	0.433194	8.64097e-07	0.620418	6.34155e-13
EXOC4	60412	protein_coding	exocyst complex component 4	0.0703983	0.550852	-0.0772486	0.364599	-0.221208	0.00131326	0.0705394	0.467021
EXOC5	10640	protein_coding	exocyst complex component 5	0.0397948	0.747662	-0.215219	0.00051687	-0.229547	0.000190701	-0.12438	0.0850164
EXOC6	54536	protein_coding	exocyst complex component 6	-0.0714595	0.665872	-0.289602	0.00103275	-0.368292	1.9596e-05	-0.263449	0.00505279
EXOC6B	23233	protein_coding	exocyst complex component 6B	0.00950747	0.975709	-0.388728	0.000414531	-0.465473	1.73343e-05	-0.251975	0.0422124
EXOC7	23265	protein_coding	exocyst complex component 7	-0.0598624	0.515443	-0.230804	1.3246e-05	-0.259673	7.35423e-07	-0.0874037	0.195256
EXOC8	149371	protein_coding	exocyst complex component 8	-0.107978	0.213751	-0.19986	0.00122581	-0.252136	2.85689e-05	-0.109613	0.139592
EXOSC1	51013	protein_coding	exosome component 1	-0.0542552	0.650594	-0.266185	1.99925e-05	-0.25985	3.25179e-05	-0.150953	0.0343897
EXOSC7	23016	protein_coding	exosome component 7	0.179301	0.0194997	0.213868	0.000913819	0.0998494	0.192459	0.0952174	0.254443
EXOSC9	5393	protein_coding	exosome component 9	-0.0237799	0.862074	-0.246097	3.34384e-05	-0.441192	1.46534e-14	-0.184049	0.00431121
EXT2	2132	protein_coding	exostosin glycosyltransferase 2	-0.136888	0.198354	-0.39749	6.32781e-08	-0.361612	9.88055e-07	-0.206188	0.0128555
EXTL2	2135	protein_coding	exostosin like glycosyltransferase 2	-0.197469	0.0406688	-0.750388	1.01342e-23	-0.715283	8.09294e-22	-0.449273	6.22442e-09
EYA3	2140	protein_coding	EYA transcriptional coactivator and phosphatase 3	-0.00906933	0.944293	-0.189985	0.000270853	-0.201935	9.76575e-05	-0.144128	0.0115793
EZH1	2145	protein_coding	enhancer of zeste 1 polycomb repressive complex 2 subunit	0.154781	0.214518	0.0496	0.706477	0.240048	0.00844231	0.148543	0.168887
EZH2	2146	protein_coding	enhancer of zeste 2 polycomb repressive complex 2 subunit	0.00821276	0.955244	-0.0824096	0.218116	-0.182222	0.00151473	-0.133402	0.0355848
EZR	7430	protein_coding	ezrin	-0.148553	0.000289257	-0.312182	7.84067e-19	-0.395653	8.7971e-30	-0.197874	8.71109e-08
EZR-AS1	101409257	lncRNA	EZR antisense RNA 1	-0.160938	0.51923	-0.21775	0.204341	-0.405863	0.00830868	-0.169187	0.406919
F11R	50848	protein_coding	F11 receptor	-0.000576221	0.996638	0.0493374	0.381728	-0.167607	0.000176726	0.0769859	0.157533
F2R	2149	protein_coding	coagulation factor II thrombin receptor	-0.263492	0.0072473	-0.377534	5.56509e-06	-0.320447	0.000150342	-0.00479685	0.982024
F2RL3	9002	protein_coding	F2R like thrombin or trypsin receptor 3	0.100174	NA	0.664527	0.000383268	0.502725	0.00983127	0.0687583	0.84605
FAAH2	158584	protein_coding	fatty acid amide hydrolase 2	-0.403606	4.98715e-05	-0.805128	9.29643e-20	-1.08807	2.19701e-34	-0.466866	4.32841e-07
FADS1	3992	protein_coding	fatty acid desaturase 1	0.156278	0.0101674	0.1743	0.000941168	0.291652	4.28043e-09	0.374447	3.08692e-14
FADS2	9415	protein_coding	fatty acid desaturase 2	0.144417	0.00958689	0.333854	1.11145e-13	0.42073	2.04556e-21	0.36816	3.38067e-16
FADS3	3995	protein_coding	fatty acid desaturase 3	0.240932	0.00046491	-0.0676745	0.408904	-0.0678237	0.419547	-0.194635	0.00441491
FAHD1	81889	protein_coding	fumarylacetoacetate hydrolase domain containing 1	-0.0737228	0.530815	-0.181632	0.0107957	-0.20681	0.00316912	-0.185656	0.0133761
FAHD2B	151313	protein_coding	fumarylacetoacetate hydrolase domain containing 2B	0.00367721	0.987188	-0.120253	0.157335	-0.218218	0.00437287	-0.0885654	0.387845
FAM102A	399665	protein_coding	family with sequence similarity 102 member A	0.0501858	0.773986	0.342367	2.75818e-05	0.151293	0.114209	0.109263	0.333521
FAM102B	284611	protein_coding	family with sequence similarity 102 member B	-0.0464446	0.894873	0.290122	0.0596728	0.445632	0.0016667	0.51739	0.000286476
FAM104A	84923	protein_coding	family with sequence similarity 104 member A	0.0127729	0.933463	-0.228881	0.000263859	-0.270387	1.18703e-05	-0.200207	0.00279186
FAM104B	90736	protein_coding	family with sequence similarity 104 member B	0.15486	0.433329	0.660087	3.45882e-09	0.573968	4.50239e-07	0.439339	0.000349207
FAM107B	83641	protein_coding	family with sequence similarity 107 member B	0.0361504	0.793592	0.973493	2.6753e-62	0.448347	1.53468e-13	1.25498	2.5447e-103
FAM111A	63901	protein_coding	family with sequence similarity 111 member A	-0.17688	0.00564618	-0.428547	4.15197e-16	-0.274974	3.09862e-07	-0.2392	2.13387e-05
FAM111B	374393	protein_coding	family with sequence similarity 111 member B	-0.213609	0.000117896	-0.354081	3.56593e-13	-0.539417	4.12356e-29	-0.415478	4.26224e-17
FAM117B	150864	protein_coding	family with sequence similarity 117 member B	0.171689	0.139606	0.227764	0.0101733	0.259836	0.00274626	0.186058	0.0586885
FAM118B	79607	protein_coding	family with sequence similarity 118 member B	0.0531564	0.6029	-0.184609	0.00124384	-0.539826	7.93866e-24	-0.150543	0.015595
FAM120A	23196	protein_coding	family with sequence similarity 120A	0.0452966	0.460988	0.188589	1.25185e-07	0.216297	7.74997e-10	0.120223	0.00213364
FAM122B	159090	protein_coding	family with sequence similarity 122B	-0.126916	0.0658443	-0.237701	6.91186e-06	-0.280367	7.43245e-08	-0.150401	0.0104688
FAM122C	159091	protein_coding	family with sequence similarity 122C	-0.13979	0.485942	-0.803533	8.79218e-12	-0.755834	1.33827e-10	-0.592015	1.34488e-06
FAM126A	84668	protein_coding	family with sequence similarity 126 member A	0.0283715	0.822728	-0.545528	3.61854e-23	-0.199885	0.000670144	-0.445774	2.48933e-15
FAM126B	285172	protein_coding	family with sequence similarity 126 member B	-0.418899	8.25607e-07	-0.601031	1.05278e-14	-0.736968	1.85165e-21	-0.436735	6.36349e-08
FAM135A	57579	protein_coding	family with sequence similarity 135 member A	-0.469692	6.91888e-08	-0.771831	9.6531e-22	-0.461667	1.28967e-08	-0.39803	2.47526e-06
FAM149A	25854	protein_coding	family with sequence similarity 149 member A	-0.209957	0.500827	0.381593	0.0503167	0.67892	0.000108413	0.491797	0.0111585
FAM160B1	57700	protein_coding	family with sequence similarity 160 member B1	-0.136733	0.225339	-0.168745	0.0479869	-0.291351	0.0002223	-0.292211	0.000366125
FAM162A	26355	protein_coding	family with sequence similarity 162 member A	0.274761	0.000204902	0.121207	0.120519	0.0543	0.583223	0.0670493	0.513261
FAM167A	83648	protein_coding	family with sequence similarity 167 member A	0.0572022	0.598774	-0.021423	0.824285	-0.534486	1.42619e-20	0.167952	0.00856423
FAM168A	23201	protein_coding	family with sequence similarity 168 member A	-0.0195892	0.910811	-0.162641	0.0344873	-0.210794	0.00433888	0.109497	0.221033
FAM168B	130074	protein_coding	family with sequence similarity 168 member B	0.345393	1.28605e-13	0.830767	4.61426e-88	0.852252	3.56158e-93	0.454196	1.10911e-24
FAM171A2	284069	protein_coding	family with sequence similarity 171 member A2	-0.12096	0.721775	0.390004	0.0269043	0.454076	0.00816607	0.4327	0.0170283
FAM172BP	131909	transcribed_pseudogene	family with sequence similarity 172 member B, pseudogene	-0.0641888	NA	-1.05906	1.67964e-07	-0.950934	3.5719e-06	-0.791104	0.000223337
FAM174B	400451	protein_coding	family with sequence similarity 174 member B	-0.0752274	0.334778	-0.102571	0.0675263	-0.105152	0.0618808	-0.149519	0.00641351
FAM177B	400823	protein_coding	family with sequence similarity 177 member B	0.328873	NA	0.4547	0.0492162	0.577654	0.00934706	0.620645	0.00611836
FAM178B	51252	protein_coding	family with sequence similarity 178 member B	0.262739	0.142266	0.924093	4.11041e-15	0.81484	8.15049e-12	0.820637	1.61624e-11
FAM20A	54757	protein_coding	FAM20A golgi associated secretory pathway pseudokinase	-0.231417	0.000879443	-0.0254183	0.795975	0.0308657	0.757492	0.276811	5.42691e-06
FAM20B	9917	protein_coding	FAM20B glycosaminoglycan xylosylkinase	0.135886	0.114565	0.182295	0.00641472	0.192769	0.00369555	0.32859	1.89047e-07
FAM210B	116151	protein_coding	family with sequence similarity 210 member B	0.101334	0.519868	0.441555	2.8605e-07	0.6116	1.51657e-13	0.495914	1.17317e-08
FAM214A	56204	protein_coding	family with sequence similarity 214 member A	-0.0489155	0.735737	-0.138237	0.087343	-0.306176	1.79897e-05	-0.175022	0.0308245
FAM217B	63939	protein_coding	family with sequence similarity 217 member B	0.0164709	0.931779	-0.347642	7.08512e-06	-0.0625828	0.574012	-0.239693	0.00448614
FAM219A	203259	protein_coding	family with sequence similarity 219 member A	-0.111637	0.467529	-0.2075	0.0389922	-0.377869	4.83383e-05	-0.201558	0.0620548
FAM219B	57184	protein_coding	family with sequence similarity 219 member B	0.096963	0.534104	0.455408	6.12944e-08	0.486944	5.11164e-09	0.441965	3.32776e-07
FAM222A	84915	protein_coding	family with sequence similarity 222 member A	0.166083	0.605863	0.728631	1.46718e-05	0.485572	0.00698087	0.572943	0.00151244
FAM222B	55731	protein_coding	family with sequence similarity 222 member B	-0.0374743	0.823683	-0.384988	3.36283e-07	-0.412936	3.79114e-08	-0.351176	7.63767e-06
FAM227B	196951	protein_coding	family with sequence similarity 227 member B	0.347411	0.00128097	-0.118761	0.342379	-0.0805548	0.572296	-0.00965886	0.967287
FAM234B	57613	protein_coding	family with sequence similarity 234 member B	-0.0888305	0.693185	-0.18987	0.154024	-0.322658	0.00795282	-0.118738	0.481433
FAM241A	132720	protein_coding	family with sequence similarity 241 member A	0.00291714	0.992313	0.150143	0.141985	-0.128727	0.244012	0.25283	0.00845451
FAM247A	105372935	lncRNA		-0.303548	NA	-1.41025	1.22363e-12	-1.5998	3.65061e-16	-0.936266	8.34984e-06
FAM247C	105377182	lncRNA		-0.309054	NA	-1.16439	5.14345e-09	-1.32038	1.6765e-11	-0.851857	5.26193e-05
FAM247D	105372942	lncRNA		-0.326789	NA	-1.11966	2.08467e-08	-1.27118	1.00752e-10	-0.833924	7.75369e-05
FAM32A	26017	protein_coding	family with sequence similarity 32 member A	-0.0901555	0.254537	-0.155957	0.00520866	-0.109138	0.0690213	-0.138758	0.0210348
FAM3B	54097	protein_coding	FAM3 metabolism regulating signaling molecule B	0.0709203	0.794474	1.19351	1.01564e-27	0.935463	6.68985e-17	1.25039	7.64023e-30
FAM3C	10447	protein_coding	FAM3 metabolism regulating signaling molecule C	0.147231	0.0969683	-0.183542	0.0104489	-0.384124	6.48095e-09	-0.171563	0.0248908
FAM47E-STBD1	100631383	protein_coding	FAM47E-STBD1 readthrough	0.42803	0.00364498	0.354023	0.00868447	0.278747	0.0517187	0.361452	0.0107268
FAM50A	9130	protein_coding	family with sequence similarity 50 member A	0.0497499	0.647266	0.0418768	0.603413	0.0064815	0.951077	0.159589	0.00947559
FAM53B	9679	protein_coding	family with sequence similarity 53 member B	-0.0804969	0.439983	-0.234074	0.000279739	-0.230013	0.000368047	-0.359831	1.19646e-08
FAM53C	51307	protein_coding	family with sequence similarity 53 member C	0.0293258	0.823537	-0.130932	0.0457794	-0.0820334	0.26858	-0.174995	0.00725672
FAM71D	161142	protein_coding	family with sequence similarity 71 member D	-0.143809	NA	-0.821124	6.71875e-05	-1.05491	1.58345e-07	-0.719818	0.000834698
FAM71E1	112703	protein_coding	family with sequence similarity 71 member E1	0.120359	0.58929	0.316267	0.01262	0.213669	0.127383	0.387355	0.00237092
FAM76A	199870	protein_coding	family with sequence similarity 76 member A	-0.162036	0.249996	-0.092728	0.461455	-0.313305	0.00153172	0.101816	0.45507
FAM78A	286336	protein_coding	family with sequence similarity 78 member A	0.0593677	0.649905	-0.199955	0.00544123	-0.048534	0.634978	0.061921	0.555507
FAM81A	145773	protein_coding	family with sequence similarity 81 member A	0.296915	0.116904	0.702909	1.10706e-07	0.821757	2.30497e-10	0.70468	2.17921e-07
FAM83G	644815	protein_coding	family with sequence similarity 83 member G	0.264385	0.0175837	0.299007	0.00151966	-0.0197362	0.907534	0.138578	0.256943
FAM86B1	85002	protein_coding	family with sequence similarity 86 member B1	-0.0388576	0.851964	-0.26792	0.00484664	-0.155702	0.142929	-0.283597	0.00421495
FAM86FP	653113	transcribed_pseudogene	family with sequence similarity 86 member F, pseudogene	-0.00290346	0.992201	-0.264769	0.00361276	-0.322104	0.000293816	-0.373362	3.88701e-05
FAM89A	375061	protein_coding	family with sequence similarity 89 member A	-0.0855031	0.603819	-0.324749	0.000367631	-0.403623	6.28299e-06	-0.171464	0.11376
FAM89B	23625	protein_coding	family with sequence similarity 89 member B	0.014939	0.951168	0.46207	3.66149e-07	0.412848	7.18051e-06	0.455034	9.42389e-07
FAM8A1	51439	protein_coding	family with sequence similarity 8 member A1	-0.144124	0.247657	-0.325342	0.000150655	-0.360547	2.14253e-05	-0.139722	0.192099
FAM91A1	157769	protein_coding	family with sequence similarity 91 member A1	-0.194725	0.00079777	-0.048451	0.484559	-0.104183	0.0732742	-0.0333057	0.708177
FAM98A	25940	protein_coding	family with sequence similarity 98 member A	0.0468122	0.59794	-0.298984	1.82688e-10	-0.439549	1.49568e-21	-0.239056	1.01281e-06
FAM98B	283742	protein_coding	family with sequence similarity 98 member B	0.244584	0.00289442	0.344511	7.77678e-07	0.193409	0.0112588	0.450197	7.34597e-11
FANCI	55215	protein_coding	FA complementation group I	-0.0779632	0.183665	-0.0792613	0.0922916	-0.20786	3.36997e-07	-0.0555115	0.322945
FANCL	55120	protein_coding	FA complementation group L	0.060315	0.726577	-0.257418	0.00425186	-0.329967	0.000164562	-0.155457	0.144652
FANCM	57697	protein_coding	FA complementation group M	-0.197181	0.149737	-0.302963	0.0031982	-0.379629	0.000156255	-0.190555	0.111285
FAR1	84188	protein_coding	fatty acyl-CoA reductase 1	-0.0137709	0.933389	-0.274907	3.34926e-05	-0.208062	0.00243814	-0.100776	0.239781
FAR2	55711	protein_coding	fatty acyl-CoA reductase 2	0.101513	0.69055	0.37787	0.0040818	0.494194	8.75152e-05	0.269312	0.0738248
FAR2P4	100420005	pseudogene	fatty acyl-CoA reductase 2 pseudogene 4	0.196613	NA	0.0854643	0.799661	0.721485	0.000702033	0.2058	0.512554
FARP2	9855	protein_coding	FERM, ARH/RhoGEF and pleckstrin domain protein 2	-0.0295393	0.883227	-0.132576	0.183364	-0.240913	0.00696617	-0.283114	0.00189875
FARS2	10667	protein_coding	phenylalanyl-tRNA synthetase 2, mitochondrial	-0.0400695	0.82705	-0.133295	0.168179	-0.287009	0.000712124	-0.136186	0.19312
FARSA	2193	protein_coding	phenylalanyl-tRNA synthetase subunit alpha	-0.066118	0.559988	-0.12975	0.0677684	-0.228154	0.000419477	-0.14151	0.0540376
FAS	355	protein_coding	Fas cell surface death receptor	-0.449896	1.74215e-06	-1.21086	1.21488e-43	-1.08381	6.03145e-36	-0.629955	7.64175e-13
FASN	2194	protein_coding	fatty acid synthase	0.319582	1.38252e-10	0.352669	7.9765e-14	0.367472	5.65089e-15	0.389623	1.93432e-16
FASTKD2	22868	protein_coding	FAST kinase domains 2	-0.0966381	0.228573	-0.0289713	0.730015	-0.239156	1.36603e-05	-0.00194199	0.988475
FASTKD5	60493	protein_coding	FAST kinase domains 5	0.00472432	0.981515	-0.154775	0.0420413	-0.158337	0.0382324	-0.219562	0.00364838
FAU	2197	protein_coding	FAU ubiquitin like and ribosomal protein S30 fusion	-0.00246523	0.985618	0.113324	0.0128889	0.196982	3.01482e-06	0.0608174	0.28491
FBF1	85302	protein_coding	Fas binding factor 1	-0.18995	0.104455	-0.390462	7.53135e-06	-0.298786	0.00084602	-0.189284	0.0641771
FBH1	84893	protein_coding	F-box DNA helicase 1	0.126338	0.0354675	-0.171671	0.000568392	-0.0430233	0.530975	-0.206614	4.1326e-05
FBL	2091	protein_coding	fibrillarin	0.172301	0.0149879	0.367705	8.71547e-11	0.371286	5.26398e-11	0.316536	5.93461e-08
FBP1	2203	protein_coding	fructose-bisphosphatase 1	0.267027	0.212963	0.903298	7.54469e-11	0.757964	8.497e-08	0.743645	3.00529e-07
FBRSL1	57666	protein_coding	fibrosin like 1	0.0170375	0.933463	0.147826	0.112336	0.226046	0.00832511	0.0376454	0.807548
FBXL12	54850	protein_coding	F-box and leucine rich repeat protein 12	-0.0469039	0.792485	0.477373	4.38009e-10	-0.101856	0.339316	0.425977	8.25513e-08
FBXL16	146330	protein_coding	F-box and leucine rich repeat protein 16	0.153187	0.200687	0.306787	0.000234882	0.422107	1.24021e-07	0.0309817	0.855401
FBXL18	80028	protein_coding	F-box and leucine rich repeat protein 18	0.0355678	0.85297	-0.0973432	0.360842	0.232623	0.00677436	-0.173593	0.083712
FBXL22	283807	protein_coding	F-box and leucine rich repeat protein 22	0.128674	0.696579	0.458414	0.00730183	0.584222	0.000365269	0.343162	0.0771543
FBXL5	26234	protein_coding	F-box and leucine rich repeat protein 5	-0.161494	0.10244	-0.159548	0.0488261	-0.315178	2.00209e-05	-0.0638662	0.579009
FBXO21	23014	protein_coding	F-box protein 21	0.0643995	0.540844	0.190998	0.00151662	0.0434076	0.623607	0.148554	0.0261586
FBXO25	26260	protein_coding	F-box protein 25	0.00185968	0.99518	0.324607	2.38219e-05	0.366369	1.2382e-06	0.191446	0.0319151
FBXO28	23219	protein_coding	F-box protein 28	-0.0917943	0.357706	-0.33742	7.38076e-08	-0.421701	8.58919e-12	-0.253377	0.000133753
FBXO39	162517	protein_coding	F-box protein 39	-0.168371	NA	-1.07327	9.22176e-08	-1.17622	3.24286e-09	-0.564001	0.0137196
FBXO4	26272	protein_coding	F-box protein 4	-0.0469975	0.80189	-0.258952	0.00466486	-0.162362	0.106478	-0.0479803	0.758625
FBXO42	54455	protein_coding	F-box protein 42	-0.0759761	0.515695	-0.232668	0.000766377	-0.360231	6.02897e-08	-0.270931	0.000124539
FBXO45	200933	protein_coding	F-box protein 45	-0.00904771	0.941092	-0.0778242	0.175504	-0.178888	0.000309371	-0.0580006	0.399718
FBXO46	23403	protein_coding	F-box protein 46	-0.0904008	0.507827	-0.224512	0.00706166	-0.0747657	0.490775	-0.241184	0.00545514
FBXO5	26271	protein_coding	F-box protein 5	-0.0811281	0.512889	-0.382918	6.18551e-08	-0.173785	0.0254839	-0.369243	4.50625e-07
FBXO6	26270	protein_coding	F-box protein 6	-0.36431	0.166211	-1.16382	3.77586e-10	-1.36704	1.41341e-13	-0.750117	0.000137179
FBXO7	25793	protein_coding	F-box protein 7	-0.135314	0.0340988	-0.239867	2.22849e-06	-0.279781	2.17081e-08	-0.222627	2.20403e-05
FBXO9	26268	protein_coding	F-box protein 9	0.015439	0.933328	-0.271985	0.000316136	0.112792	0.203629	-0.272492	0.000487
FBXW11	23291	protein_coding	F-box and WD repeat domain containing 11	-0.0170906	0.901794	-0.186876	0.00120752	-0.0813019	0.238671	-0.112871	0.0930547
FBXW2	26190	protein_coding	F-box and WD repeat domain containing 2	0.0600465	0.520092	-0.0403742	0.600299	-0.360503	4.82004e-12	-0.0959568	0.152124
FBXW4	6468	protein_coding	F-box and WD repeat domain containing 4	0.128242	0.481036	0.348509	0.00123631	0.261242	0.022639	0.323252	0.00477394
FBXW5	54461	protein_coding	F-box and WD repeat domain containing 5	0.0910943	0.234278	0.269002	1.10765e-07	0.340207	6.17397e-12	0.289397	1.69292e-08
FBXW7	55294	protein_coding	F-box and WD repeat domain containing 7	0.0340208	0.896613	-0.266608	0.0215272	-0.363705	0.00108073	-0.129506	0.390187
FBXW8	26259	protein_coding	F-box and WD repeat domain containing 8	0.140652	0.225746	0.184301	0.032875	0.313796	6.77096e-05	0.211587	0.017028
FCER2	2208	protein_coding	Fc fragment of IgE receptor II	0.0666654	0.858974	1.549	8.17415e-29	1.35869	4.45358e-22	1.45359	1.01867e-24
FCGBP	8857	protein_coding	Fc fragment of IgG binding protein	0.237279	0.0199789	-0.30383	0.000617197	0.0283736	0.847289	-0.331203	0.00029536
[truncated: 5,391 more rows]

## Sheet: MM.1S_1x sig only
Gene	GeneID	Gene biotype	Description	shN1 #1 vs shNTC [log2FC]	padj	shN1 #2 vs shNTC [log2FC]	padj	shN2 #1 vs shNTC [log2FC]	padj	shN2 #2 vs shNTC [log2FC]	padj
A4GALT	53947	protein_coding	alpha 1,4-galactosyltransferase (P blood group)	-0.255785	0.221648	-0.243869	0.218119	-0.673201	1.93551e-05	-0.750857	1.41532e-06
AAK1	22848	protein_coding	AP2 associated kinase 1	-0.32467	0.0066648	-0.363898	0.00095393	-0.38904	0.000252493	-0.208153	0.106673
AASS	10157	protein_coding	aminoadipate-semialdehyde synthase	-0.0276059	0.881809	-0.351851	0.000835793	-0.149552	0.219745	-0.0962504	0.544218
ABCA7	10347	protein_coding	ATP binding cassette subfamily A member 7	0.0552417	0.688072	0.146957	0.156656	0.126351	0.22701	-0.287435	0.00143133
ABCB10	23456	protein_coding	ATP binding cassette subfamily B member 10	-0.151551	0.0608079	-0.236898	0.000585563	-0.183086	0.00993908	-0.34245	1.78108e-07
ABCC1	4363	protein_coding	ATP binding cassette subfamily C member 1	0.0386122	0.696672	-0.0508912	0.566622	-0.0601668	0.459791	-0.215607	0.0010693
ABCC10	89845	protein_coding	ATP binding cassette subfamily C member 10	0.0983047	0.420518	0.0698859	0.574244	0.259881	0.00333176	0.0545167	0.717296
ABCC4	10257	protein_coding	ATP binding cassette subfamily C member 4	-0.229345	0.0506921	-0.463033	1.36144e-06	-0.0499006	0.728423	-0.239046	0.0353988
ABCC5	10057	protein_coding	ATP binding cassette subfamily C member 5	-0.0195776	0.921697	0.143563	0.287047	0.366929	0.000553359	0.148799	0.298722
ABCF1	23	protein_coding	ATP binding cassette subfamily F member 1	-0.232453	0.00125514	-0.148915	0.0470015	-0.0594938	0.502421	0.0397194	0.730332
ABCF2	10061	protein_coding	ATP binding cassette subfamily F member 2	-0.232774	0.000766416	-0.246131	0.000127441	-0.123526	0.0862125	-0.0147756	0.914491
ABCF2-H2BE1	114483834	protein_coding	ABCF2-H2BE1 readthrough	-0.205173	0.00895214	-0.249253	0.00040231	-0.0813942	0.346161	-0.0257705	0.850338
ABHD10	55347	protein_coding	abhydrolase domain containing 10, depalmitoylase	0.211783	0.0982335	0.217195	0.0676302	0.112455	0.399316	0.359611	0.00078747
ABHD12	26090	protein_coding	abhydrolase domain containing 12, lysophospholipase	-0.0824941	0.411214	-0.190375	0.0146749	-0.27898	7.8665e-05	-0.108782	0.24115
ABHD14B	84836	protein_coding	abhydrolase domain containing 14B	-0.0297917	0.790122	-0.214772	0.00158042	-0.220344	0.000833643	-0.172069	0.0206214
ABHD17B	51104	protein_coding	abhydrolase domain containing 17B, depalmitoylase	-0.0530445	0.717373	-0.00704094	0.969438	0.0913317	0.429708	0.256715	0.00770162
ABHD4	63874	protein_coding	abhydrolase domain containing 4, N-acyl phospholipase B	-0.248658	0.00441341	-0.16571	0.0643135	-0.0990712	0.305409	-0.159118	0.093118
ABITRAM	54942	protein_coding	actin binding transcription modulator	0.166029	0.177957	0.185945	0.0949834	0.311158	0.00122386	0.360178	0.000225352
ABLIM1	3983	protein_coding	actin binding LIM protein 1	0.120814	0.371915	0.213237	0.0552044	0.169216	0.135858	0.35708	0.000304444
ABR	29	protein_coding	ABR activator of RhoGEF and GTPase	-0.234754	0.00449497	-0.0278644	0.82861	-0.0475158	0.656712	0.0801204	0.459038
ACACA	31	protein_coding	acetyl-CoA carboxylase alpha	-0.0884195	0.433788	-0.242564	0.00403612	-0.280694	0.000438783	-0.169901	0.0743218
ACACB	32	protein_coding	acetyl-CoA carboxylase beta	-0.120908	0.415734	-0.117989	0.402354	-0.0863956	0.551558	-0.387645	0.000332274
ACAD11	84129	protein_coding	acyl-CoA dehydrogenase family member 11	0.420993	0.00375395	0.362689	0.010011	0.38136	0.00488683	-0.102527	0.642446
ACADVL	37	protein_coding	acyl-CoA dehydrogenase very long chain	-0.0694808	0.336379	-0.0445414	0.55575	-0.209382	5.96118e-05	-0.149748	0.00943306
ACAP1	9744	protein_coding	ArfGAP with coiled-coil, ankyrin repeat and PH domains 1	-0.00178218	0.991094	0.00279808	0.98533	-0.141739	0.0905163	-0.380195	1.19334e-07
ACAT2	39	protein_coding	acetyl-CoA acetyltransferase 2	-0.0387095	0.767157	-0.144844	0.114554	-0.221112	0.00672605	-0.0191415	0.909488
ACBD5	91452	protein_coding	acyl-CoA binding domain containing 5	-0.273564	0.00452236	0.0190463	0.90575	-0.11326	0.284349	-0.350987	6.92436e-05
ACCS	84680	protein_coding	1-aminocyclopropane-1-carboxylate synthase homolog (inactive)	0.333361	0.0418745	0.401871	0.00634107	0.520741	0.000124966	0.161275	0.422049
ACKR4	51554	protein_coding	atypical chemokine receptor 4	0.0708375	NA	0.32607	0.087829	0.477347	0.00531912	0.00462218	0.990381
ACLY	47	protein_coding	ATP citrate lyase	-0.0767126	0.320961	-0.155948	0.0116545	-0.173578	0.00327506	-0.205378	0.000428251
ACO2	50	protein_coding	aconitase 2	-0.200649	0.000415306	-0.218182	3.37265e-05	-0.199843	0.000138857	-0.129132	0.0312503
ACP1	52	protein_coding	acid phosphatase 1	0.0553183	0.535312	0.0856308	0.258716	0.152181	0.0187835	0.231223	0.000152648
ACP2	53	protein_coding	acid phosphatase 2, lysosomal	0.0138122	0.923097	-0.0702478	0.507188	-0.308736	3.89764e-05	-0.133512	0.175953
ACSL3	2181	protein_coding	acyl-CoA synthetase long chain family member 3	-0.0631339	0.57328	-0.139679	0.112768	-0.315647	1.49284e-05	-0.0428944	0.747289
ACSL4	2182	protein_coding	acyl-CoA synthetase long chain family member 4	-0.0577705	0.65426	-0.802582	1.12595e-27	-0.490434	1.3049e-10	-0.383932	2.16561e-06
ACTB	60	protein_coding	actin beta	-0.186276	0.00858043	-0.158081	0.023772	-0.0605487	0.470814	-0.00375188	0.979805
ACTG1	71	protein_coding	actin gamma 1	-0.323777	2.67762e-08	-0.303488	1.16074e-07	-0.159088	0.0124133	-0.0962277	0.199733
ACTL6A	86	protein_coding	actin like 6A	0.00311525	0.979605	0.170029	0.00688368	0.198143	0.000846348	0.274934	1.70796e-06
ACTN4	81	protein_coding	actinin alpha 4	-0.208456	0.00014109	-0.234403	3.88753e-06	-0.0708221	0.265104	-0.094189	0.141137
ACTR3B	57180	protein_coding	actin related protein 3B	0.134241	0.356057	0.0780816	0.614102	-0.254089	0.0285183	0.3068	0.00715407
ACYP1	97	protein_coding	acylphosphatase 1	0.135202	0.403975	0.333508	0.00594921	0.155164	0.268725	0.189669	0.203973
ADA	100	protein_coding	adenosine deaminase	-0.0513615	0.549812	0.0568527	0.471079	0.197887	0.000617196	0.339661	3.09225e-10
ADA2	51816	protein_coding	adenosine deaminase 2	-0.32726	6.29053e-08	-0.356718	6.44023e-10	-0.253356	2.21557e-05	-0.49986	5.37676e-19
ADAL	161823	protein_coding	adenosine deaminase like	0.111627	0.402243	0.185313	0.0898694	0.277397	0.00412826	0.117555	0.387613
ADAM15	8751	protein_coding	ADAM metallopeptidase domain 15	-0.278127	2.49144e-05	-0.363372	1.49041e-09	-0.381457	9.08326e-11	-0.334425	3.90286e-08
ADAM23	8745	protein_coding	ADAM metallopeptidase domain 23	-0.12808	0.309199	-0.0390038	0.800036	0.117802	0.293856	0.271997	0.00581919
ADAM28	10863	protein_coding	ADAM metallopeptidase domain 28	0.0965781	0.369175	-0.0981531	0.329676	-0.0897307	0.364276	-0.300702	0.000210649
ADAM8	101	protein_coding	ADAM metallopeptidase domain 8	-0.169452	0.0212883	-0.346156	1.22227e-08	-0.245931	0.000101023	-0.639284	1.29874e-29
ADAR	103	protein_coding	adenosine deaminase RNA specific	-0.18329	0.0135917	-0.184553	0.00858564	-0.0635291	0.462699	-0.121328	0.124314
ADARB1	104	protein_coding	adenosine deaminase RNA specific B1	0.113208	0.565099	0.0137815	0.958723	-0.391931	0.00472869	-0.950999	5.54851e-14
ADAT2	134637	protein_coding	adenosine deaminase tRNA specific 2	0.434676	0.000993979	0.441981	0.000369472	0.380441	0.00242775	-0.0196774	0.944582
ADCK2	90956	protein_coding	aarF domain containing kinase 2	-0.00183277	0.99036	0.0239724	0.840474	-0.200115	0.00496451	-0.0139333	0.926465
ADCY1	107	protein_coding	adenylate cyclase 1	-0.350845	0.000701318	-0.38735	5.02183e-05	-0.218185	0.0374809	-0.249308	0.0191734
ADCY3	109	protein_coding	adenylate cyclase 3	-0.151083	0.0188012	-0.101256	0.124222	-0.0338604	0.675304	-0.166319	0.00550776
ADD1	118	protein_coding	adducin 1	-0.0307447	0.649753	-0.13204	0.00377276	-0.13207	0.003015	-0.0559656	0.354911
ADGRB2	576	protein_coding	adhesion G protein-coupled receptor B2	0.0442219	0.819021	0.349951	0.00234418	0.501709	1.48377e-06	-0.0424728	0.847404
ADGRE1	2015	protein_coding	adhesion G protein-coupled receptor E1	-0.41032	0.0182227	-0.1623	0.415295	-0.0114565	0.96948	-0.474418	0.00291654
ADGRG5	221188	protein_coding	adhesion G protein-coupled receptor G5	-0.0899253	0.353557	-0.310175	7.93496e-06	-0.162462	0.0338756	-0.765892	5.83299e-31
ADI1	55256	protein_coding	acireductone dioxygenase 1	-0.067712	0.458747	-0.170848	0.0143823	-0.0283703	0.77378	-0.278041	1.16342e-05
ADIPOR1	51094	protein_coding	adiponectin receptor 1	-0.0509674	0.487373	-0.159858	0.00277348	-0.187769	0.000202605	-0.140897	0.01178
ADK	132	protein_coding	adenosine kinase	0.0998502	0.372628	0.000700479	0.996526	-0.406729	1.43699e-07	-0.257581	0.00336126
ADORA2A	135	protein_coding	adenosine A2a receptor	-0.113686	0.297835	-0.281752	0.000729898	-0.167549	0.0638327	0.00360102	0.984637
ADPGK	83440	protein_coding	ADP dependent glucokinase	-0.0350789	0.638853	-0.0464112	0.47887	-0.0183851	0.808578	-0.21797	5.46158e-06
ADTRP	84830	protein_coding	androgen dependent TFPI regulating protein	-0.104574	0.623331	0.0392442	0.873959	0.163801	0.343216	0.386768	0.00897939
AFAP1-AS1	84740	lncRNA	AFAP1 antisense RNA 1	-0.720894	4.48996e-08	-0.0129388	0.959717	-0.194315	0.206679	-0.0875006	0.688093
AFAP1L2	84632	protein_coding	actin filament associated protein 1 like 2	0.0385862	0.896675	0.478998	0.00532741	0.331302	0.0688566	0.158029	0.513958
AFG3L1P	172	transcribed_pseudogene	AFG3 like matrix AAA peptidase subunit 1, pseudogene	0.22767	0.115693	0.426703	0.000234313	0.484793	1.14231e-05	0.215852	0.137025
AGAP2	116986	protein_coding	ArfGAP with GTPase domain, ankyrin repeat and PH domain 2	-0.124723	0.201246	-0.162925	0.058002	-0.182854	0.0246479	-0.263751	0.000871744
AGAP6	414189	protein_coding	ArfGAP with GTPase domain, ankyrin repeat and PH domain 6	0.137874	0.404161	0.259455	0.0494149	0.327823	0.00687012	-0.00737959	0.979721
AGBL5	60509	protein_coding	ATP/GTP binding protein like 5	-0.0415192	0.74168	-0.200721	0.0154532	-0.242374	0.00182857	-0.175959	0.0462244
AGPAT5	55326	protein_coding	1-acylglycerol-3-phosphate O-acyltransferase 5	-0.1139	0.203526	-0.31773	2.93474e-06	-0.116509	0.15056	-0.159422	0.0466134
AHCTF1	25909	protein_coding	AT-hook containing transcription factor 1	-0.313394	0.0030944	-0.260832	0.0124493	-0.0313263	0.84058	-0.0244723	0.902649
AHCYL2	23382	protein_coding	adenosylhomocysteinase like 2	0.0387059	0.766231	-0.148495	0.103358	-0.190807	0.0231619	-0.269931	0.00119795
AHNAK	79026	protein_coding	AHNAK nucleoprotein	-0.377061	0.00213187	-0.404225	0.000427867	-0.371327	0.00120511	-0.355792	0.00208612
AHR	196	protein_coding	aryl hydrocarbon receptor	-0.430371	0.0029981	-0.23073	0.139	-0.207454	0.182037	-0.219282	0.187077
AHSA2P	130872	transcribed_pseudogene	activator of HSP90 ATPase homolog 2, pseudogene	0.378597	2.50524e-05	0.474763	7.25592e-09	0.318792	0.000225521	-0.242988	0.0118079
AIMP1	9255	protein_coding	aminoacyl tRNA synthetase complex interacting multifunctional protein 1	-0.00995171	0.933988	0.152615	0.0284221	0.195437	0.00231235	0.165467	0.0183503
AKAP11	11215	protein_coding	A-kinase anchoring protein 11	-0.136568	0.347039	-0.494389	2.03258e-06	0.0359466	0.832802	-0.215999	0.0890582
AKAP13	11214	protein_coding	A-kinase anchoring protein 13	-0.292281	0.00395018	-0.323493	0.000565344	-0.424066	1.31901e-06	-0.265928	0.00668984
AKAP6	9472	protein_coding	A-kinase anchoring protein 6	-0.0814003	0.73716	-0.69197	1.81523e-06	-0.955297	3.8563e-12	-1.23845	1.80476e-19
AKAP9	10142	protein_coding	A-kinase anchoring protein 9	-0.341399	0.0041645	-0.440234	4.05992e-05	-0.433307	4.15047e-05	-0.170446	0.214882
AKIRIN1	79647	protein_coding	akirin 1	-0.0164517	0.893575	-0.188763	0.00919036	-0.0974876	0.228923	-0.050941	0.646356
AKNA	80709	protein_coding	AT-hook transcription factor	-0.300869	0.0260866	-0.261711	0.0481792	-0.120249	0.431133	-0.442108	0.000134467
AKT1	207	protein_coding	AKT serine/threonine kinase 1	-0.0484544	0.594951	-0.116538	0.0960868	-0.151911	0.018348	-0.203944	0.00137694
ALCAM	214	protein_coding	activated leukocyte cell adhesion molecule	-0.0899447	0.541893	-0.173938	0.145647	-0.324298	0.00155106	-0.270165	0.0142
ALDH1B1	219	protein_coding	aldehyde dehydrogenase 1 family member B1	-0.0893941	0.328747	-0.188995	0.00874986	-0.120496	0.116733	-0.0803085	0.408865
ALDH1L2	160428	protein_coding	aldehyde dehydrogenase 1 family member L2	0.402412	0.000941357	0.140245	0.338905	-0.21998	0.0893375	0.138142	0.38485
ALDH3B1	221	protein_coding	aldehyde dehydrogenase 3 family member B1	-0.0321624	0.866097	-0.0980488	0.499143	-0.17311	0.160023	-0.310585	0.00797896
ALDH5A1	7915	protein_coding	aldehyde dehydrogenase 5 family member A1	0.0237571	0.868331	0.0103557	0.94832	0.0774886	0.455741	0.251987	0.00230859
ALDOA	226	protein_coding	aldolase, fructose-bisphosphate A	-0.0585013	0.606027	-0.26542	0.000507636	-0.235871	0.00215749	-0.0658732	0.566223
ALDOC	230	protein_coding	aldolase, fructose-bisphosphate C	0.0468942	0.831484	-0.354288	0.00933231	-0.450064	0.000383822	-0.281998	0.0521048
ALG9	79796	protein_coding	ALG9 alpha-1,2-mannosyltransferase	0.240774	0.00816378	0.0472298	0.71334	-0.0611297	0.590119	-0.0998099	0.399048
ALKBH2	121642	protein_coding	alkB homolog 2, alpha-ketoglutarate dependent dioxygenase	0.15012	0.158121	0.191322	0.0404125	0.127485	0.198971	0.298136	0.000556246
ALOX5	240	protein_coding	arachidonate 5-lipoxygenase	0.163496	0.344711	0.0230387	0.924607	-0.357771	0.00779861	-0.843367	1.07008e-11
ALOX5AP	241	protein_coding	arachidonate 5-lipoxygenase activating protein	-0.298653	0.082446	-0.554265	9.86199e-05	-0.472308	0.000943482	-0.573109	6.1607e-05
ALYREF	10189	protein_coding	Aly/REF export factor	-0.0828298	0.560735	-0.0288375	0.868565	0.108488	0.376943	0.285305	0.00458795
AMFR	267	protein_coding	autocrine motility factor receptor	-0.0710719	0.347384	-0.280139	1.32696e-07	-0.166621	0.00331609	-0.167222	0.00556346
AMH	268	protein_coding	anti-Mullerian hormone	0.263893	0.06482	0.435682	0.000251244	0.414494	0.000418102	0.000340534	0.999176
AMPD1	270	protein_coding	adenosine monophosphate deaminase 1	-0.0185623	0.936961	-0.221961	0.126907	0.39337	0.00155106	-0.119622	0.518987
AMPH	273	protein_coding	amphiphysin	-0.069953	0.718977	0.0181675	0.939101	-0.397259	0.00107033	0.272115	0.0448025
AMY2B	280	protein_coding	amylase alpha 2B	0.300927	0.0645261	0.493415	0.000254161	0.455312	0.00068771	-0.0831121	0.73034
AMZ1	155185	protein_coding	archaelysin family metallopeptidase 1	-0.136272	0.578118	0.334126	0.0749146	0.512985	0.00204063	0.227686	0.291709
AMZ2	51321	protein_coding	archaelysin family metallopeptidase 2	-0.0120593	0.907323	-0.0404406	0.621527	-0.246286	4.20378e-06	0.0279588	0.788531
ANAPC11	51529	protein_coding	anaphase promoting complex subunit 11	0.230533	0.0059151	0.125106	0.167569	-0.0288248	0.810437	0.187696	0.0254739
ANKFY1	51479	protein_coding	ankyrin repeat and FYVE domain containing 1	-0.269337	0.00172931	-0.149655	0.103205	-0.05088	0.650082	-0.341787	1.3043e-05
ANKRD13B	124930	protein_coding	ankyrin repeat domain 13B	0.181429	0.182797	0.353696	0.00105567	0.404483	7.89022e-05	-0.0889385	0.611256
ANKRD17	26057	protein_coding	ankyrin repeat domain 17	-0.250066	0.0348308	-0.325942	0.00214176	-0.14504	0.239996	-0.157468	0.22681
ANKRD18DP	348840	transcribed_pseudogene	ankyrin repeat domain 18D, pseudogene	0.385392	0.00918407	0.407958	0.00294538	0.372662	0.00623162	0.0614992	0.805732
ANKRD19P	138649	transcribed_pseudogene	ankyrin repeat domain 19, pseudogene	0.182486	0.346969	0.417973	0.00466336	0.424864	0.00308515	0.288885	0.0866126
ANKRD23	200539	protein_coding	ankyrin repeat domain 23	0.340841	0.00154121	0.300967	0.0039088	0.421063	9.31129e-06	0.0857235	0.591197
ANKRD36BP1	84832	transcribed_pseudogene	ankyrin repeat domain 36B pseudogene 1	-0.618365	9.03903e-05	-0.376371	0.0220486	-0.153969	0.424925	-0.097836	0.695211
ANKRD36BP2	645784	transcribed_pseudogene	ankyrin repeat domain 36B pseudogene 2	0.353881	0.00258673	0.486463	2.62929e-06	0.5095	4.00347e-07	0.52924	2.68913e-07
ANKRD44	91526	protein_coding	ankyrin repeat domain 44	-0.150608	0.192987	-0.232416	0.0186006	-0.106089	0.350167	-0.264383	0.00649245
ANKRD52	283373	protein_coding	ankyrin repeat domain 52	-0.0397429	0.804988	-0.0636316	0.654461	-0.137191	0.228071	-0.318318	0.00106499
ANKRD53	79998	protein_coding	ankyrin repeat domain 53	-0.389285	0.00332731	-0.1613	0.279258	-0.200257	0.143799	0.0564775	0.797638
ANKS1A	23294	protein_coding	ankyrin repeat and sterile alpha motif domain containing 1A	-0.0937735	0.495112	-0.0538645	0.71801	-0.00230145	0.991038	-0.396812	4.62764e-05
ANKZF1	55139	protein_coding	ankyrin repeat and zinc finger peptidyl tRNA hydrolase 1	0.365427	7.61622e-05	0.250384	0.00848139	0.22662	0.0167561	-0.061046	0.678678
ANO10	55129	protein_coding	anoctamin 10	-0.172389	0.237165	-0.328989	0.00528772	-0.425827	0.000103679	-0.510193	5.8268e-06
ANTXR2	118429	protein_coding	ANTXR cell adhesion molecule 2	-0.249564	0.164306	-0.244322	0.145778	-0.145389	0.425353	-0.488088	0.000954724
ANXA1	301	protein_coding	annexin A1	-0.165467	0.338163	-0.344269	0.0129005	-0.376943	0.00457816	-0.384808	0.00313795
ANXA11	311	protein_coding	annexin A11	-0.112249	0.177163	-0.134567	0.0742925	-0.198653	0.00329891	-0.231768	0.000458093
ANXA2	302	protein_coding	annexin A2	-0.00877742	0.961579	-0.155952	0.153311	-0.536661	2.2541e-10	-0.481689	1.81123e-08
ANXA2P2	304	transcribed_pseudogene	annexin A2 pseudogene 2	0.0177891	0.91436	-0.160554	0.124222	-0.519156	2.81347e-10	-0.433085	5.53434e-07
ANXA6	309	protein_coding	annexin A6	-0.241564	7.86591e-08	-0.305647	4.26579e-13	-0.312524	6.18717e-14	-0.35817	4.24469e-18
AOC2	314	protein_coding	amine oxidase copper containing 2	0.0557907	0.843982	0.170256	0.426576	0.54796	0.000552244	0.161168	0.498076
AP1B1	162	protein_coding	adaptor related protein complex 1 subunit beta 1	-0.230417	1.58381e-05	-0.276107	2.053e-08	-0.204433	5.38482e-05	-0.0737831	0.288452
AP1G2	8906	protein_coding	adaptor related protein complex 1 subunit gamma 2	0.152146	0.13187	0.173953	0.0561448	0.127424	0.177835	-0.244214	0.00606658
AP1M1	8907	protein_coding	adaptor related protein complex 1 subunit mu 1	-0.218563	0.00132818	-0.21308	0.000867612	-0.190563	0.0028442	-0.1131	0.150705
AP1S2	8905	protein_coding	adaptor related protein complex 1 subunit sigma 2	-0.0200356	0.87781	0.0920292	0.313162	-0.144911	0.0710585	-0.279958	0.000120513
AP2B1	163	protein_coding	adaptor related protein complex 2 subunit beta 1	-0.0938981	0.263245	-0.119342	0.108374	-0.223167	0.000440085	-0.141834	0.0534188
AP2M1	1173	protein_coding	adaptor related protein complex 2 subunit mu 1	-0.168832	0.000220787	-0.132379	0.00350399	-0.0882466	0.0670238	0.00769022	0.936008
AP3D1	8943	protein_coding	adaptor related protein complex 3 subunit delta 1	-0.137353	0.0185868	-0.209559	3.19329e-05	-0.484385	1.39479e-27	-0.128521	0.0227917
AP3S1	1176	protein_coding	adaptor related protein complex 3 subunit sigma 1	0.342726	0.000882533	0.057661	0.700232	-0.0708881	0.598625	-0.101443	0.475339
APBA2	321	protein_coding	amyloid beta precursor protein binding family A member 2	-0.062123	0.660602	-0.215873	0.0301222	0.310035	0.000341922	0.527215	1.32238e-10
APBB1IP	54518	protein_coding	amyloid beta precursor protein binding family B member 1 interacting protein	-0.04662	0.79956	-0.179654	0.162822	-0.355375	0.00112567	-0.389483	0.000510642
APEH	327	protein_coding	acylaminoacyl-peptide hydrolase	0.0254673	0.798566	-0.0962799	0.169566	-0.263969	2.25438e-06	-0.260006	7.5283e-06
APOBEC3B	9582	protein_coding	apolipoprotein B mRNA editing enzyme catalytic subunit 3B	0.0650195	0.53037	-0.142005	0.0838637	-0.267538	0.000143251	-0.0311167	0.816589
APOBEC3C	27350	protein_coding	apolipoprotein B mRNA editing enzyme catalytic subunit 3C	-0.145881	0.0238612	-0.196786	0.000566283	-0.0994221	0.12209	-0.132202	0.0381945
APOBEC3D	140564	protein_coding	apolipoprotein B mRNA editing enzyme catalytic subunit 3D	-0.0594388	0.533601	0.0303972	0.773837	0.0194907	0.853442	-0.265276	6.39069e-05
APOBEC3F	200316	protein_coding	apolipoprotein B mRNA editing enzyme catalytic subunit 3F	-0.100742	0.182797	-0.139894	0.0333207	-0.0556564	0.473678	-0.186384	0.00313115
APP	351	protein_coding	amyloid beta precursor protein	-0.146522	0.0146801	-0.185547	0.000565344	-0.265598	9.2572e-08	-0.266709	1.07938e-07
APPL2	55198	protein_coding	adaptor protein, phosphotyrosine interacting with PH domain and leucine zipper 2	0.0137689	0.939812	0.0774484	0.569681	0.271663	0.00579426	0.168277	0.152364
APRT	353	protein_coding	adenine phosphoribosyltransferase	-0.0238813	0.880661	-0.091369	0.437394	-0.251968	0.00571363	-0.0959315	0.450683
APTX	54840	protein_coding	aprataxin	-0.0132203	0.918035	0.0764638	0.396592	0.0656886	0.46301	0.218723	0.00249641
AQP3	360	protein_coding	aquaporin 3 (Gill blood group)	-0.156005	0.0807015	-0.294049	6.35672e-05	-0.0338832	0.762936	-0.129136	0.156951
AREL1	9870	protein_coding	apoptosis resistant E3 ubiquitin protein ligase 1	-0.0880044	0.445176	-0.121551	0.222132	-0.226446	0.00750792	-0.147778	0.151673
ARF3	377	protein_coding	ADP ribosylation factor 3	-0.14709	0.0985813	-0.146551	0.0801405	-0.109869	0.204175	-0.315186	1.01171e-05
ARFGAP3	26286	protein_coding	ADP ribosylation factor GTPase activating protein 3	0.0195207	0.888933	-0.0844565	0.411756	-0.289501	0.000153153	-0.225323	0.0070699
ARGLU1	55082	protein_coding	arginine and glutamate rich 1	0.277956	0.000941357	0.377275	5.39086e-07	0.298733	0.000106653	-0.0625925	0.615886
ARHGAP1	392	protein_coding	Rho GTPase activating protein 1	-0.0623282	0.499971	-0.0666064	0.435974	0.0355287	0.701754	-0.30466	1.49326e-06
ARHGAP11A	9824	protein_coding	Rho GTPase activating protein 11A	-0.224784	0.00387594	-0.0816404	0.375833	-0.131979	0.0991311	0.105002	0.253261
ARHGAP17	55114	protein_coding	Rho GTPase activating protein 17	0.0486031	0.818732	-0.0266867	0.908161	-0.145513	0.352178	-0.5118	2.58354e-05
ARHGAP21	57584	protein_coding	Rho GTPase activating protein 21	0.0192825	0.904788	-0.177133	0.0811809	-0.147738	0.149613	-0.266209	0.00473257
ARHGAP22	58504	protein_coding	Rho GTPase activating protein 22	0.266834	0.117308	0.635786	1.50969e-06	0.0801761	0.69084	0.629442	1.95326e-06
ARHGAP23	57636	protein_coding	Rho GTPase activating protein 23	-0.223957	0.0690141	-0.426362	2.64831e-05	-0.188394	0.10578	-0.271187	0.0168017
ARHGAP25	9938	protein_coding	Rho GTPase activating protein 25	-0.198977	0.0200227	-0.254263	0.000782751	-0.261502	0.000363628	-0.285577	0.000193972
ARHGAP26	23092	protein_coding	Rho GTPase activating protein 26	-0.160523	0.179531	-0.339815	0.000343846	-0.332291	0.000344555	-0.301778	0.00270746
ARHGAP27	201176	protein_coding	Rho GTPase activating protein 27	-0.132344	0.246883	-0.267183	0.0036832	-0.0621125	0.612335	-0.499702	1.22362e-09
ARHGAP30	257106	protein_coding	Rho GTPase activating protein 30	-0.145344	0.137531	-0.23543	0.00445239	-0.246479	0.00215749	-0.310682	5.26436e-05
ARHGAP31	57514	protein_coding	Rho GTPase activating protein 31	-0.268526	0.0620537	-0.501232	2.67917e-05	-0.396679	0.00118343	-0.568307	9.49308e-07
ARHGAP33	115703	protein_coding	Rho GTPase activating protein 33	0.169841	0.148956	0.330157	0.000461533	0.38973	1.27216e-05	0.12364	0.340168
ARHGAP35	2909	protein_coding	Rho GTPase activating protein 35	-0.192155	0.0237948	-0.205793	0.00889188	-0.292967	4.21443e-05	0.0477677	0.701356
ARHGAP45	23526	protein_coding	Rho GTPase activating protein 45	-0.179098	0.00774611	-0.179551	0.00482647	-0.00782751	0.945789	-0.198358	0.00128095
ARHGAP6	395	protein_coding	Rho GTPase activating protein 6	-0.270531	0.000170442	0.163163	0.026329	0.112172	0.146687	0.312018	1.60125e-06
ARHGDIB	397	protein_coding	Rho GDP dissociation inhibitor beta	-0.197343	0.0011601	-0.0639411	0.391655	0.0272289	0.750372	-0.15018	0.013661
ARHGEF11	9826	protein_coding	Rho guanine nucleotide exchange factor 11	-0.0532143	0.703268	0.189512	0.0516294	0.260144	0.00319925	-0.011165	0.955782
ARHGEF12	23365	protein_coding	Rho guanine nucleotide exchange factor 12	-0.193291	0.195909	-0.332151	0.0079639	-0.109942	0.478124	-0.119169	0.48551
ARHGEF2	9181	protein_coding	Rho/Rac guanine nucleotide exchange factor 2	-0.162704	5.25804e-05	-0.18972	3.29343e-07	-0.20154	2.65162e-08	-0.182711	1.06912e-06
ARHGEF25	115557	protein_coding	Rho guanine nucleotide exchange factor 25	0.234562	0.114633	-0.0191294	0.937135	0.0171609	0.938156	-0.378672	0.00441427
ARHGEF26	26084	protein_coding	Rho guanine nucleotide exchange factor 26	-0.273327	0.0446498	0.340952	0.0031814	0.397456	0.000251925	0.313103	0.010186
ARHGEF3	50650	protein_coding	Rho guanine nucleotide exchange factor 3	-0.173887	0.0989543	-0.181441	0.0639997	-0.343227	4.15047e-05	-0.0484275	0.749527
ARHGEF40	55701	protein_coding	Rho guanine nucleotide exchange factor 40	-0.423309	0.00345832	-0.62534	8.74867e-07	-0.83051	6.3007e-12	-0.605329	2.45504e-06
ARID1A	8289	protein_coding	AT-rich interaction domain 1A	-0.285489	0.010954	-0.40937	3.36138e-05	-0.279363	0.00743755	-0.326903	0.00129399
ARID5B	84159	protein_coding	AT-rich interaction domain 5B	0.137505	0.344537	0.12863	0.356049	0.16306	0.201656	-0.332877	0.00304963
ARIH1	25820	protein_coding	ariadne RBR E3 ubiquitin protein ligase 1	-0.140448	0.143556	-0.227206	0.00496508	-0.120531	0.180831	-0.195849	0.0216165
ARL14EP	120534	protein_coding	ADP ribosylation factor like GTPase 14 effector protein	0.0375896	0.80957	0.156292	0.144565	0.249844	0.0078192	0.116957	0.355222
ARL4A	10124	protein_coding	ADP ribosylation factor like GTPase 4A	-0.0471933	0.837202	-0.0330904	0.890695	-0.421928	0.00179708	0.0589583	0.810661
ARL4C	10123	protein_coding	ADP ribosylation factor like GTPase 4C	-0.106504	0.50295	-0.241363	0.0533703	-0.15181	0.257849	-0.416536	0.000172766
ARL5A	26225	protein_coding	ADP ribosylation factor like GTPase 5A	-0.278468	0.00379031	-0.169139	0.0952326	-0.202759	0.0327039	-0.0901481	0.482612
ARL6IP4	51329	protein_coding	ADP ribosylation factor like GTPase 6 interacting protein 4	0.0782542	0.429701	-0.079764	0.391581	-0.233069	0.00109086	0.0519813	0.652209
ARL6IP5	10550	protein_coding	ADP ribosylation factor like GTPase 6 interacting protein 5	-0.235271	0.000585934	-0.220389	0.000755731	-0.262303	2.45867e-05	-0.253562	5.66151e-05
ARL6IP6	151188	protein_coding	ADP ribosylation factor like GTPase 6 interacting protein 6	0.147954	0.189058	0.242191	0.00989659	0.0926364	0.413375	0.00481658	0.98167
ARMC8	25852	protein_coding	armadillo repeat containing 8	0.0498759	0.669118	-0.0478132	0.671853	-0.0650658	0.511491	-0.367605	8.86264e-07
ARNT	405	protein_coding	aryl hydrocarbon receptor nuclear translocator	-0.0153538	0.91451	-0.287638	0.000217393	-0.092139	0.338082	-0.316887	3.97691e-05
ARNT2	9915	protein_coding	aryl hydrocarbon receptor nuclear translocator 2	-0.239223	0.14303	-0.427681	0.00146213	0.258394	0.066386	-0.140267	0.460769
ARNTL2	56938	protein_coding	aryl hydrocarbon receptor nuclear translocator like 2	-0.460236	1.06161e-11	-0.216622	0.00358617	-0.271615	9.28941e-05	-0.225751	0.00252043
ARPC1A	10552	protein_coding	actin related protein 2/3 complex subunit 1A	0.0531124	0.592921	0.146443	0.0470015	0.024363	0.814793	0.255947	0.000100155
ARPC2	10109	protein_coding	actin related protein 2/3 complex subunit 2	0.025332	0.764475	-0.111417	0.0538344	-0.119025	0.0318447	-0.242189	6.67176e-07
ARPC5	10092	protein_coding	actin related protein 2/3 complex subunit 5	-0.125701	0.0229598	0.045879	0.485559	0.14168	0.00439445	-0.00712109	0.946497
ARRB2	409	protein_coding	arrestin beta 2	0.14454	0.226386	0.216693	0.0331259	0.139844	0.198971	0.358871	8.55239e-05
ARRDC4	91947	protein_coding	arrestin domain containing 4	-0.197372	0.353822	0.1197	0.58917	0.542101	0.000300256	0.280179	0.135626
ARSA	410	protein_coding	arylsulfatase A	-0.0471454	0.744632	-0.112966	0.312253	-0.388683	3.77617e-06	-0.424516	7.5188e-07
ARSB	411	protein_coding	arylsulfatase B	-0.145117	0.193454	-0.168344	0.0921247	-0.0957529	0.378774	-0.36598	3.97691e-05
ARSI	340075	protein_coding	arylsulfatase family member I	-0.0390601	0.886701	0.133856	0.521245	0.0851517	0.696562	-0.508455	0.001091
ARV1	64801	protein_coding	ARV1 homolog, fatty acid homeostasis modulator	0.149528	0.252426	0.161998	0.175276	0.147461	0.214398	0.282692	0.00815025
ASAH1	427	protein_coding	N-acylsphingosine amidohydrolase 1	-0.0538568	0.531675	-0.105813	0.126829	-0.21135	0.000303368	-0.402749	2.96534e-13
ASAP2	8853	protein_coding	ArfGAP with SH3 domain, ankyrin repeat and PH domain 2	-0.0151727	0.920403	0.150249	0.11077	0.277935	0.000493723	0.0783768	0.531327
ASB13	79754	protein_coding	ankyrin repeat and SOCS box containing 13	0.350069	0.0209358	-0.000470243	0.998205	0.248492	0.097168	0.458913	0.000668981
ASCC1	51008	protein_coding	activating signal cointegrator 1 complex subunit 1	0.124672	0.236592	0.0795393	0.462616	0.240573	0.00303407	0.0176772	0.921437
ASF1A	25842	protein_coding	anti-silencing function 1A histone chaperone	-0.216016	0.00918407	-0.150974	0.0727711	-0.0109377	0.934212	0.202801	0.0106549
ASL	435	protein_coding	argininosuccinate lyase	0.0290123	0.841246	-0.19603	0.0329619	-0.309674	0.000148375	-0.218817	0.0180346
ASMTL	8623	protein_coding	acetylserotonin O-methyltransferase like	-0.161733	0.315385	-0.402736	0.00106562	-0.264445	0.0421798	-0.273094	0.0499221
ASNSD1	54529	protein_coding	asparagine synthetase domain containing 1	-0.0842432	0.456373	-0.155694	0.0913508	-0.291065	0.000225521	0.081302	0.493442
ASPHD2	57168	protein_coding	aspartate beta-hydroxylase domain containing 2	-0.0517247	0.745629	-0.296803	0.00356244	-0.496759	5.9663e-08	-0.46558	1.92165e-06
ASRGL1	80150	protein_coding	asparaginase and isoaspartyl peptidase 1	0.0278635	0.863663	0.0716913	0.578668	0.141401	0.18129	0.426601	8.53538e-07
ASS1	445	protein_coding	argininosuccinate synthase 1	-0.346975	NA	-0.386882	0.0337288	-0.811556	1.33951e-07	-0.447174	0.00901149
ATAD3C	219293	protein_coding	ATPase family AAA domain containing 3C	-0.0400042	0.771323	-0.14741	0.127375	-0.257351	0.00221112	-0.142278	0.177052
ATF6	22926	protein_coding	activating transcription factor 6	-0.164908	0.0157598	-0.202811	0.000936134	-0.0592445	0.445363	-0.0162249	0.895773
ATF7IP	55729	protein_coding	activating transcription factor 7 interacting protein	-0.343686	0.00143445	-0.418296	2.13641e-05	-0.227051	0.0366697	-0.133933	0.320466
ATG12	9140	protein_coding	autophagy related 12	0.11885	0.2129	0.0552991	0.606499	0.0929324	0.305409	-0.260596	0.000870615
ATG16L2	89849	protein_coding	autophagy related 16 like 2	0.0501117	0.706133	0.0996345	0.353466	-0.127803	0.194453	-0.257952	0.00365229
ATG2B	55102	protein_coding	autophagy related 2B	-0.181728	0.144785	-0.281468	0.0078953	-0.121028	0.324233	-0.0837955	0.593112
ATG4A	115201	protein_coding	autophagy related 4A cysteine peptidase	0.0972774	0.41402	-0.0238083	0.875648	-0.128868	0.203088	-0.376667	1.65612e-05
ATG4D	84971	protein_coding	autophagy related 4D cysteine peptidase	0.0637437	0.670929	0.185364	0.0915279	0.0245376	0.878674	0.310708	0.0017115
ATM	472	protein_coding	ATM serine/threonine kinase	-0.257633	0.062543	-0.411528	0.000479337	-0.303219	0.0135708	-0.0932619	0.610675
ATOX1	475	protein_coding	antioxidant 1 copper chaperone	-0.0316484	0.795128	-0.124447	0.141683	-0.196151	0.00883564	-0.155011	0.0676403
ATP11A	23250	protein_coding	ATPase phospholipid transporting 11A	0.000577093	0.997916	-0.116376	0.40357	0.00893252	0.966202	-0.350116	0.00115393
ATP2A3	489	protein_coding	ATPase sarcoplasmic/endoplasmic reticulum Ca2+ transporting 3	-0.232612	0.0011966	-0.261284	8.88672e-05	-0.172753	0.0149764	-0.288825	7.31293e-06
ATP2B4	493	protein_coding	ATPase plasma membrane Ca2+ transporting 4	-0.49203	2.98674e-05	-0.497496	8.5574e-06	-0.556405	2.4708e-07	-0.631537	4.64542e-09
ATP5F1A	498	protein_coding	ATP synthase F1 subunit alpha	0.0624659	0.44491	-0.0833912	0.248767	-0.181496	0.00233405	-0.0353186	0.720774
ATP5F1B	506	protein_coding	ATP synthase F1 subunit beta	-0.0601057	0.443156	-0.142192	0.019664	-0.206224	0.000188526	-0.0674963	0.380148
ATP5IF1	93974	protein_coding	ATP synthase inhibitory factor subunit 1	0.209053	0.00843547	0.137335	0.0956749	-0.0680209	0.468909	0.0650343	0.549224
ATP5MD	84833	protein_coding	ATP synthase membrane subunit DAPIT	0.271692	0.00188608	0.235834	0.00586368	-0.018181	0.896267	0.0807173	0.500576
ATP5PO	539	protein_coding	ATP synthase peripheral stalk subunit OSCP	0.221543	0.00448077	0.186757	0.0150254	-0.0651684	0.489229	0.156285	0.0530772
ATP6AP1	537	protein_coding	ATPase H+ transporting accessory protein 1	-0.0301991	0.753588	-0.175553	0.00422139	-0.157256	0.0102165	-0.139882	0.0345271
ATP6V0A1	535	protein_coding	ATPase H+ transporting V0 subunit a1	0.025323	0.80241	-0.151158	0.0200648	-0.130119	0.0463678	-0.398195	1.50083e-12
ATP6V0E1	8992	protein_coding	ATPase H+ transporting V0 subunit e1	-0.0249098	0.806511	-0.123432	0.0714137	-0.290508	2.65659e-07	-0.360137	1.71242e-10
ATP6V1A	523	protein_coding	ATPase H+ transporting V1 subunit A	-0.109048	0.227442	-0.169941	0.0271516	-0.315704	2.01112e-06	-0.0733661	0.469205
ATP6V1C2	245973	protein_coding	ATPase H+ transporting V1 subunit C2	-0.0715255	0.487709	-0.0772387	0.419922	-0.305669	1.07717e-05	-0.0211945	0.885124
ATP6V1E1	529	protein_coding	ATPase H+ transporting V1 subunit E1	0.0496973	0.608384	-0.0570131	0.522916	-0.17693	0.00828825	-0.0294946	0.806195
ATP6V1FNB	100130705	protein_coding	ATP6V1F neighbor	0.410453	0.00921101	0.45439	0.00161015	0.378616	0.00982042	-0.0444731	0.878891
ATP6V1G1	9550	protein_coding	ATPase H+ transporting V1 subunit G1	0.124775	0.161047	0.231138	0.00153286	0.0110595	0.930495	-0.0271791	0.839562
ATP6V1G2-DDX39B	100532737	lncRNA	ATP6V1G2-DDX39B readthrough (NMD candidate)	0.105042	0.185947	0.217084	0.000537672	0.161231	0.0135329	0.00725747	0.960192
ATP8A1	10396	protein_coding	ATPase phospholipid transporting 8A1	-0.0818895	0.584759	-0.10186	0.450478	-0.153382	0.197963	-0.38201	0.000136671
ATP8B2	57198	protein_coding	ATPase phospholipid transporting 8B2	-0.199617	0.0269115	-0.263099	0.00108357	-0.284583	0.000248894	-0.618111	1.02214e-18
ATPAF1	64756	protein_coding	ATP synthase mitochondrial F1 complex assembly factor 1	-0.0175519	0.885535	-0.0762894	0.38343	0.0156863	0.890448	0.197354	0.00556346
ATRAID	51374	protein_coding	all-trans retinoic acid induced differentiation factor	0.0885666	0.285837	-0.0433465	0.641401	-0.262901	1.38091e-05	-0.32452	1.12138e-07
ATRNL1	26033	protein_coding	attractin like 1	-0.033524	0.846404	-0.141523	0.244123	-0.268937	0.00899112	-0.126548	0.357187
ATRX	546	protein_coding	ATRX chromatin remodeler	-0.156499	0.259263	-0.270102	0.0193327	-0.348865	0.00111272	-0.268426	0.0207161
ATXN1	6310	protein_coding	ataxin 1	-0.164649	0.203989	-0.290557	0.00694411	-0.161714	0.173584	-0.367056	0.000355422
ATXN1L	342371	protein_coding	ataxin 1 like	-0.00863601	0.967514	-0.21488	0.0848844	-0.0479075	0.772843	-0.451551	1.75394e-05
ATXN7L3B	552889	protein_coding	ataxin 7 like 3B	0.146404	0.121098	0.158973	0.0679191	0.212874	0.00732616	0.0539828	0.667425
AURKB	9212	protein_coding	aurora kinase B	0.110316	0.300801	0.225893	0.0076461	0.144229	0.112999	0.27588	0.000668981
AXIN2	8313	protein_coding	axin 2	-0.0853475	0.638025	-0.250014	0.0611997	-0.131501	0.374585	-0.361558	0.00408289
B2M	567	protein_coding	beta-2-microglobulin	0.0945685	0.173915	-0.000359875	0.99733	-0.271698	1.64881e-07	-0.182192	0.00109456
B3GAT3	26229	protein_coding	beta-1,3-glucuronyltransferase 3	-0.0322786	0.823717	-0.13662	0.175695	-0.227405	0.00996817	-0.0708606	0.590589
B3GNT2	10678	protein_coding	UDP-GlcNAc:betaGal beta-1,3-N-acetylglucosaminyltransferase 2	0.0399064	0.796544	0.0170929	0.920824	-0.37534	2.33199e-05	-0.192352	0.0777678
B3GNT9	84752	protein_coding	UDP-GlcNAc:betaGal beta-1,3-N-acetylglucosaminyltransferase 9	-0.175887	0.150886	-0.164412	0.152388	-0.1912	0.0771355	-0.331207	0.00126614
B4GALNT1	2583	protein_coding	beta-1,4-N-acetyl-galactosaminyltransferase 1	-0.249322	0.00143326	-0.118566	0.167569	-0.1785	0.0199475	0.0870873	0.389761
B4GALT3	8703	protein_coding	beta-1,4-galactosyltransferase 3	0.164317	0.0338528	0.0189726	0.873947	-0.135525	0.0701221	-0.266943	5.16299e-05
B4GALT5	9334	protein_coding	beta-1,4-galactosyltransferase 5	0.229821	0.0165937	0.158822	0.102847	0.30041	0.000254985	0.255348	0.00444146
B4GALT6	9331	protein_coding	beta-1,4-galactosyltransferase 6	-0.40121	0.00250263	-0.0568864	0.768684	0.0347796	0.857276	-0.106505	0.570667
BACH1	571	protein_coding	BTB domain and CNC homolog 1	-0.29618	0.0291041	-0.445328	0.000163301	-0.298736	0.016996	-0.156047	0.322229
BACH2	60468	protein_coding	BTB domain and CNC homolog 2	0.0647387	0.717373	-0.230372	0.0688803	-0.41151	0.000176833	-0.119906	0.460944
BAG3	9531	protein_coding	BAG cochaperone 3	0.0229277	0.872691	0.165255	0.0633745	0.298779	8.08442e-05	0.243904	0.00344021
BAG6	7917	protein_coding	BAG cochaperone 6	-0.109288	0.0871499	-0.163525	0.00294578	-0.134139	0.0164147	-0.124944	0.0356637
BASP1	10409	protein_coding	brain abundant membrane attached signal protein 1	-0.0769293	0.521407	-0.201333	0.0282313	-0.293235	0.000383507	-0.433027	3.57373e-08
BAZ1A	11177	protein_coding	bromodomain adjacent to zinc finger domain 1A	-0.166631	0.131945	-0.0547436	0.684773	-0.136365	0.191064	-0.260494	0.00655283
BBS4	585	protein_coding	Bardet-Biedl syndrome 4	-0.0593499	0.802388	-0.0590952	0.797745	0.168198	0.324442	0.434622	0.00237506
BBX	56987	protein_coding	BBX high mobility group box domain containing	-0.132851	0.340963	-0.33784	0.00151985	0.00228053	0.991468	0.0084453	0.971892
BCKDHB	594	protein_coding	branched chain keto acid dehydrogenase E1 subunit beta	0.0357697	0.722124	-0.11115	0.12606	-0.127364	0.0637213	-0.262432	3.21065e-05
BCKDK	10295	protein_coding	branched chain keto acid dehydrogenase kinase	0.0767239	0.440047	-0.121979	0.145604	-0.227165	0.00155106	-0.0941549	0.338959
BCL2	596	protein_coding	BCL2 apoptosis regulator	0.0823403	0.513421	-0.50385	8.60014e-10	-0.377284	7.68803e-06	-0.336653	0.00011135
BCL2L13	23786	protein_coding	BCL2 like 13	-0.0373124	0.719632	-0.0192053	0.866483	-0.0236845	0.81335	0.180041	0.00926649
BCL6	604	protein_coding	BCL6 transcription repressor	-0.228402	0.301342	0.262809	0.187545	0.46895	0.00623748	0.342406	0.0717754
BCOR	54880	protein_coding	BCL6 corepressor	-0.311884	0.00163938	-0.284227	0.00308072	-0.135898	0.215927	-0.145709	0.209048
BCORL1	63035	protein_coding	BCL6 corepressor like 1	-0.115698	0.529399	-0.239203	0.103273	-0.311671	0.0212262	-0.396562	0.00304792
BCR	613	protein_coding	BCR activator of RhoGEF and GTPase	-0.167274	0.082036	-0.363927	2.62688e-06	-0.193675	0.0241116	-0.180488	0.0449455
BCS1L	617	protein_coding	BCS1 homolog, ubiquinol-cytochrome c reductase complex chaperone	-0.00607431	0.969396	0.224095	0.00760541	0.241944	0.00265548	0.0718987	0.561663
BEST1	7439	protein_coding	bestrophin 1	-0.153445	0.170591	-0.124844	0.256286	-0.434963	1.9126e-07	-0.146533	0.192088
BEST3	144453	protein_coding	bestrophin 3	-0.149251	0.375107	-0.06228	0.751781	0.189887	0.179978	0.647408	8.83419e-09
BEX3	27018	protein_coding	brain expressed X-linked 3	-0.0309995	0.916538	0.208672	0.30415	0.122819	0.578507	0.664143	1.71068e-05
BHLHA15	168620	protein_coding	basic helix-loop-helix family member a15	0.00339673	0.9867	-0.247541	0.0171864	-0.418893	4.74174e-06	-0.0127297	0.952901
BHLHE22	27319	protein_coding	basic helix-loop-helix family member e22	-0.0989575	0.659502	0.479334	0.000795381	0.587015	1.21747e-05	0.752373	1.01492e-08
BHLHE40	8553	protein_coding	basic helix-loop-helix family member e40	0.289744	0.0689412	0.0997202	0.608607	-0.27843	0.0619765	-0.387731	0.00651861
BHLHE41	79365	protein_coding	basic helix-loop-helix family member e41	0.0761033	0.593397	-0.343133	0.000378368	-0.0379449	0.799728	-0.155214	0.195959
BICD2	23299	protein_coding	BICD cargo adaptor 2	-0.185204	0.00449497	-0.303482	7.34443e-08	0.0457917	0.571305	-0.230217	0.000103778
BICDL1	92558	protein_coding	BICD family like cargo adaptor 1	-0.266339	0.0476598	0.15831	0.244181	0.432045	3.85545e-05	0.0386213	0.862162
BIN2	51411	protein_coding	bridging integrator 2	-0.105928	0.044642	-0.128374	0.00679943	-0.0512316	0.360632	-0.396361	6.46704e-22
BIRC3	330	protein_coding	baculoviral IAP repeat containing 3	-0.0428278	0.79457	0.0846035	0.532276	0.0734945	0.583863	-0.421777	7.18879e-06
BIRC6	57448	protein_coding	baculoviral IAP repeat containing 6	-0.363655	0.0428934	-0.481297	0.00268327	-0.317688	0.064128	-0.160097	0.467649
BISPR	105221694	lncRNA	BST2 interferon stimulated positive regulator	-0.0516794	0.793429	-0.0255273	0.90575	-0.328362	0.0066342	-0.410651	0.000746769
BLM	641	protein_coding	BLM RecQ like helicase	-0.105993	0.329104	0.0989315	0.330047	0.048345	0.671413	0.275118	0.000740587
BLMH	642	protein_coding	bleomycin hydrolase	0.0373021	0.726734	0.0769198	0.364555	0.0449063	0.624554	0.1863	0.0081999
BLOC1S1	2647	protein_coding	biogenesis of lysosomal organelles complex 1 subunit 1	0.257151	0.00533101	0.231185	0.00930132	0.059896	0.606889	0.250624	0.00488734
BLOC1S5-TXNDC5	100526836	lncRNA	BLOC1S5-TXNDC5 readthrough (NMD candidate)	0.0582781	0.276016	-0.200387	2.51909e-07	-0.395624	3.4633e-29	-0.290198	1.39504e-15
BLVRA	644	protein_coding	biliverdin reductase A	-0.0985269	0.31966	-0.148099	0.0780708	-0.218189	0.00372653	0.245559	0.00106864
BMF	90427	protein_coding	Bcl2 modifying factor	-0.395361	0.00378389	0.0396267	0.858389	0.111556	0.501537	-0.0540673	0.813758
BMP6	654	protein_coding	bone morphogenetic protein 6	-0.148339	0.0534028	-0.192153	0.0049996	-0.321188	1.43699e-07	-0.188306	0.00618127
BMP8A	353500	protein_coding	bone morphogenetic protein 8a	-0.0273257	0.852212	-0.228688	0.0108059	-0.137113	0.158855	-0.411109	3.66312e-07
BMP8B	656	protein_coding	bone morphogenetic protein 8b	0.00267699	0.98766	-0.439158	2.60252e-09	-0.372292	4.95538e-07	-0.631825	1.25638e-18
BMPR1B	658	protein_coding	bone morphogenetic protein receptor type 1B	0.0957814	NA	-0.00180899	NA	0.303544	NA	0.609273	5.60673e-05
BNIP1	662	protein_coding	BCL2 interacting protein 1	-0.0921558	0.571807	0.0321292	0.868565	-0.313687	0.00568879	0.222283	0.084107
BORCS5	118426	protein_coding	BLOC-1 related complex subunit 5	-0.213797	0.10332	-0.367154	0.000752117	-0.322709	0.00308177	-0.249025	0.0434583
BORCS6	54785	protein_coding	BLOC-1 related complex subunit 6	-0.092889	0.454537	-0.269986	0.00326893	-0.24473	0.00706633	-0.107309	0.389734
BPGM	669	protein_coding	bisphosphoglycerate mutase	0.349998	0.00357711	0.286834	0.0147467	0.0545922	0.738589	0.0839282	0.643843
BRCA1	672	protein_coding	BRCA1 DNA repair associated	-0.178588	0.0412097	0.0125301	0.930568	0.172032	0.0311085	0.250553	0.000966867
BRD8	10902	protein_coding	bromodomain containing 8	0.0279597	0.839654	0.112286	0.250644	0.28339	0.000256975	0.0711372	0.561376
BRI3	25798	protein_coding	brain protein I3	-0.00782215	0.96172	-0.12418	0.217213	-0.243189	0.0041869	-0.188904	0.0456266
BRPF3	27154	protein_coding	bromodomain and PHD finger containing 3	-0.015668	0.90253	-0.103935	0.225776	-0.0823272	0.345637	-0.265647	0.0002323
BRWD1	54014	protein_coding	bromodomain and WD repeat domain containing 1	-0.21642	0.0791431	-0.322161	0.00252593	-0.116445	0.368359	-0.259211	0.0213427
BSDC1	55108	protein_coding	BSD domain containing 1	0.0327155	0.769248	0.0758191	0.387789	0.00549636	0.966658	-0.319029	1.2945e-06
BTF3L4	91408	protein_coding	basic transcription factor 3 like 4	0.0815561	0.436647	-0.506626	2.60468e-13	-0.0447561	0.675626	0.102811	0.308961
BTG1	694	protein_coding	BTG anti-proliferation factor 1	0.0427499	0.80179	-0.114639	0.384386	-0.138255	0.257785	-0.299657	0.0040408
BTK	695	protein_coding	Bruton tyrosine kinase	-0.109861	0.311872	-0.22216	0.00976436	-0.273844	0.000635662	-0.72591	7.7429e-21
BTN2A1	11120	protein_coding	butyrophilin subfamily 2 member A1	0.228905	0.0045371	0.153027	0.0651076	0.179985	0.0199478	0.115864	0.231328
BUB1	699	protein_coding	BUB1 mitotic checkpoint serine/threonine kinase	-0.00325309	0.982091	0.00862916	0.952726	0.10755	0.206679	0.275734	8.87748e-05
BVES	11149	protein_coding	blood vessel epicardial substance	-0.44665	6.80696e-05	-0.180037	0.154151	-0.200385	0.0957644	-0.32774	0.00408737
BZW1	9689	protein_coding	basic leucine zipper and W2 domains 1	-0.0461873	0.753911	-0.129369	0.243164	-0.105109	0.350616	-0.299963	0.00102728
BZW1P2	151579	pseudogene	basic leucine zipper and W2 domains 1 pseudogene 2	-0.119417	0.391818	-0.184793	0.118135	-0.169615	0.147886	-0.31444	0.00293103
C11orf98	102288414	protein_coding	chromosome 11 open reading frame 98	0.145844	0.314141	0.339838	0.0021933	0.131603	0.324087	0.145341	0.321891
C18orf25	147339	protein_coding	chromosome 18 open reading frame 25	0.110986	0.333392	-0.0810974	0.48377	0.275995	0.00106707	0.132647	0.230165
C19orf12	83636	protein_coding	chromosome 19 open reading frame 12	-0.0909358	0.391546	-0.145223	0.0996544	-0.267208	0.000423011	-0.323082	3.57928e-05
C19orf54	284325	protein_coding	chromosome 19 open reading frame 54	0.0765048	0.424867	0.0578472	0.543371	0.200972	0.00357212	-0.0486869	0.672296
C1GALT1C1	29071	protein_coding	C1GALT1 specific chaperone 1	0.237089	0.00180512	0.199577	0.00702382	-0.00225543	0.988264	-0.0487558	0.684148
C1orf109	54955	protein_coding	chromosome 1 open reading frame 109	0.0302035	0.862597	0.0497768	0.75318	0.132237	0.264142	0.27686	0.00817498
C1orf115	79762	protein_coding	chromosome 1 open reading frame 115	-0.242037	0.110815	0.0724455	0.694666	0.375971	0.00158242	0.249831	0.0782118
C1orf52	148423	protein_coding	chromosome 1 open reading frame 52	0.182508	0.086892	0.241645	0.00926313	0.169679	0.0828524	0.161323	0.139661
C1QTNF6	114904	protein_coding	C1q and TNF related 6	0.252182	0.209836	0.316787	0.0771339	0.429094	0.00831861	0.010994	0.976718
C2	717	protein_coding	complement C2	-0.243986	0.179056	-0.527095	0.00026378	-0.30576	0.0516031	-0.256978	0.144218
C21orf58	54058	protein_coding	chromosome 21 open reading frame 58	0.138345	0.463399	0.333491	0.0217014	0.381627	0.00553948	0.283556	0.0626341
C21orf91	54149	protein_coding	chromosome 21 open reading frame 91	0.123951	0.361216	-0.0230132	0.900614	-0.079437	0.560947	-0.634429	5.28154e-12
C22orf34	348645	protein_coding	chromosome 22 open reading frame 34	-0.14421	0.448084	-0.124532	0.498745	-0.430184	0.0017357	0.00440933	0.989097
C2CD4D-AS1	100132111	lncRNA	C2CD4D and THEM5 antisense RNA 1	-0.0882748	0.578219	0.179665	0.145133	0.152187	0.221266	-0.304424	0.00972911
C2orf74	339804	protein_coding	chromosome 2 open reading frame 74	0.295747	0.0218072	0.280478	0.0215819	0.340928	0.00267787	0.372703	0.00139254
C2orf88	84281	protein_coding	chromosome 2 open reading frame 88	0.374258	0.000788889	0.0196557	0.921147	-0.160772	0.197345	-0.193484	0.138073
C3orf33	285315	protein_coding	chromosome 3 open reading frame 33	0.233965	0.231911	0.323109	0.0557738	0.314469	0.0568445	0.42448	0.00815025
C3orf70	285382	protein_coding	chromosome 3 open reading frame 70	0.108651	0.504816	0.167759	0.222551	0.337719	0.00315094	0.173358	0.237765
C4orf3	401152	protein_coding	chromosome 4 open reading frame 3	0.304442	0.000285004	0.0611384	0.595351	-0.126961	0.176071	-0.0212098	0.897953
C4orf50	389197	protein_coding	chromosome 4 open reading frame 50	-0.31998	NA	-0.209863	NA	-0.286438	NA	-0.590452	0.000153497
C7orf50	84310	protein_coding	chromosome 7 open reading frame 50	0.028142	0.831132	0.0454367	0.696649	-0.0637324	0.531924	0.367769	3.63889e-07
C8orf33	65265	protein_coding	chromosome 8 open reading frame 33	0.0710417	0.400948	-0.0278649	0.780494	-0.068555	0.373279	0.263221	1.00323e-05
C9orf16	79095	protein_coding	chromosome 9 open reading frame 16	-0.0871297	0.476997	-0.252375	0.00528772	-0.322538	0.000128356	-0.10249	0.399735
C9orf78	51759	protein_coding	chromosome 9 open reading frame 78	-0.199574	0.0156936	-0.424195	3.97194e-10	0.0282123	0.803272	0.0505665	0.670168
CA8	767	protein_coding	carbonic anhydrase 8	-0.0181486	0.943517	-0.0478942	0.833342	-0.341849	0.0153746	-0.402724	0.00506613
CACNB1	782	protein_coding	calcium voltage-gated channel auxiliary subunit beta 1	-0.0191444	0.931287	-0.00872263	0.971556	-0.122878	0.423053	-0.672202	2.88613e-09
CACNB3	784	protein_coding	calcium voltage-gated channel auxiliary subunit beta 3	0.0902602	0.49257	-0.0913777	0.459728	-0.0783319	0.522245	-0.52854	6.59234e-09
CACYBP	27101	protein_coding	calcyclin binding protein	-0.0187559	0.870794	0.0883857	0.268595	0.104771	0.160758	0.204183	0.00196276
CADM1	23705	protein_coding	cell adhesion molecule 1	-0.053615	0.556045	-0.224678	0.000333062	0.016724	0.872674	-0.223746	0.000313957
CALCOCO2	10241	protein_coding	calcium binding and coiled-coil domain 2	-0.048617	0.571807	-0.0443641	0.592792	-0.053493	0.477753	-0.187365	0.00252811
CALM1	801	protein_coding	calmodulin 1	-0.137969	0.189516	-0.124788	0.216921	-0.164232	0.0765687	-0.275954	0.00107779
CALM2	805	protein_coding	calmodulin 2	0.0913825	0.336615	0.175484	0.0234259	-0.0856997	0.330898	0.193296	0.00987577
CALM3	808	protein_coding	calmodulin 3	-0.0929918	0.286263	-0.109732	0.163135	-0.133114	0.0705985	-0.424285	2.31186e-12
CALML4	91860	protein_coding	calmodulin like 4	0.206244	0.0597217	0.217249	0.0319173	-0.0674742	0.598945	-0.293016	0.0034181
CAMK1D	57118	protein_coding	calcium/calmodulin dependent protein kinase ID	0.0221342	0.871135	-0.130351	0.147769	-0.0989952	0.287625	-0.329263	1.28114e-05
CAMKK2	10645	protein_coding	calcium/calmodulin dependent protein kinase kinase 2	-0.0175318	0.895782	-0.166382	0.0437778	-0.252583	0.00059968	-0.220673	0.00563825
CAMSAP1	157922	protein_coding	calmodulin regulated spectrin associated protein 1	-0.295413	0.00479284	-0.284112	0.00428807	-0.277853	0.00436969	-0.0673409	0.663482
CAMTA2	23125	protein_coding	calmodulin binding transcription activator 2	0.0983786	0.295186	0.101273	0.243164	0.0795124	0.369563	-0.232591	0.0020757
CAP1	10487	protein_coding	cyclase associated actin cytoskeleton regulatory protein 1	-0.0488501	0.534949	-0.122326	0.0431347	-0.040871	0.583863	-0.211412	8.16416e-05
CAPG	822	protein_coding	capping actin protein, gelsolin like	0.138335	0.47921	-0.297745	0.057055	-0.7452	1.22571e-08	-1.08468	1.50361e-16
CAPN1	823	protein_coding	calpain 1	-0.0577864	0.469641	-0.203518	0.000320512	-0.2051	0.000204827	-0.303234	1.50554e-08
CAPN10-DT	101752400	lncRNA	CAPN10 divergent transcript	0.237695	0.277056	0.305323	0.116066	0.490376	0.00422694	0.0182361	0.961054
CAPN2	824	protein_coding	calpain 2	-0.192953	0.011079	-0.467495	3.977e-14	-0.48381	1.62397e-15	-0.900134	2.56426e-52
CAPN3	825	protein_coding	calpain 3	0.200385	0.335715	0.104218	0.651117	0.126491	0.54455	-0.437582	0.00913543
CAPNS1	826	protein_coding	calpain small subunit 1	-0.17484	0.00101369	-0.33941	7.75933e-14	-0.345469	9.17742e-15	-0.204678	2.95936e-05
CARD11	84433	protein_coding	caspase recruitment domain family member 11	-0.133299	0.160622	-0.181364	0.0297358	-0.336509	2.97686e-06	-0.351027	1.77447e-06
CARD16	114769	protein_coding	caspase recruitment domain family member 16	0.080332	0.642725	0.0906654	0.566519	-0.0115875	0.956572	-0.378061	0.00159767
CARD19	84270	protein_coding	caspase recruitment domain family member 19	-0.315504	0.00597544	-0.0405094	0.813789	-0.080178	0.563472	-0.108699	0.474469
CARD8	22900	protein_coding	caspase recruitment domain family member 8	0.0740796	0.549056	0.278428	0.00107611	0.18269	0.0454288	-0.10102	0.404805
CARMIL2	146206	protein_coding	capping protein regulator and myosin 1 linker 2	-0.028154	0.81418	0.0619831	0.525462	0.0946563	0.26717	-0.20565	0.00597446
CARNMT1	138199	protein_coding	carnosine N-methyltransferase 1	-0.131675	0.191349	-0.144612	0.116066	-0.176556	0.0399057	-0.453968	2.069e-09
CARS1	833	protein_coding	cysteinyl-tRNA synthetase 1	0.0992849	0.315842	0.00480697	0.974579	-0.214661	0.00491665	0.0954869	0.349234
CARS2	79587	protein_coding	cysteinyl-tRNA synthetase 2, mitochondrial	-0.111221	0.163688	-0.0325367	0.748331	-0.0536675	0.523695	-0.310566	6.69786e-07
CASK	8573	protein_coding	calcium/calmodulin dependent serine protein kinase	-0.31585	0.00282934	-0.165131	0.140705	-0.0434637	0.761123	-0.131856	0.313446
CASP10	843	protein_coding	caspase 10	-0.0567012	0.541169	-0.169611	0.013322	-0.0807298	0.30248	-0.3001	1.17435e-06
CASP4	837	protein_coding	caspase 4	0.237934	0.00540813	0.154824	0.0807156	-0.0279175	0.820774	-0.1965	0.0278529
CASP7	840	protein_coding	caspase 7	-0.0719755	0.433788	0.133679	0.0674631	0.0902941	0.242496	-1.00678	3.42564e-59
CAST	831	protein_coding	calpastatin	0.0401429	0.750354	-0.121838	0.188753	-0.229789	0.00368727	-0.34789	3.16416e-06
CASTOR2	729438	protein_coding	cytosolic arginine sensor for mTORC1 subunit 2	-0.215376	0.0765897	-0.401214	6.0492e-05	-0.101814	0.426035	-0.0764962	0.642376
CAV2	858	protein_coding	caveolin 2	0.0439772	0.791145	-0.258914	0.0148211	-0.448198	1.64254e-06	-0.0381271	0.836029
CBL	867	protein_coding	Cbl proto-oncogene	-0.268262	0.0597664	-0.277932	0.0377833	-0.100538	0.535865	-0.364681	0.00347325
CBLN2	147381	protein_coding	cerebellin 2 precursor	0.149418	0.121197	0.388497	9.51881e-08	0.639546	4.93561e-22	0.0128197	0.942553
CBLN3	643866	protein_coding	cerebellin 3 precursor	0.234955	0.14016	0.361331	0.00702037	0.33294	0.012327	-0.274382	0.0729248
CBR1	873	protein_coding	carbonyl reductase 1	0.061726	0.644141	-0.0327576	0.824084	-0.281993	0.00122826	0.0141806	0.942173
CBS	875	protein_coding	cystathionine beta-synthase	0.0958203	0.657967	-0.0913107	0.661976	-0.679398	3.66228e-07	-0.0689537	0.787897
CBSL	102724560	protein_coding	cystathionine beta-synthase like	0.117227	0.582325	-0.0773925	0.734634	-0.644593	3.51391e-06	-0.053493	0.847466
CBX1	10951	protein_coding	chromobox 1	-0.0512946	0.571807	0.0843617	0.261881	0.0796066	0.280118	0.194104	0.0023052
CBX3	11335	protein_coding	chromobox 3	0.17142	0.0160287	0.114988	0.116649	0.153331	0.0224161	0.214392	0.000718986
CBX6	23466	protein_coding	chromobox 6	-0.21899	0.114814	-0.350911	0.00296844	-0.245977	0.0485392	-0.28367	0.020896
CBY1	25776	protein_coding	chibby family member 1, beta catenin antagonist	0.381536	0.0218072	0.404352	0.00870204	0.306989	0.0548673	0.467011	0.00190351
CCDC113	29070	protein_coding	coiled-coil domain containing 113	0.155827	0.510355	0.0633634	0.821386	0.125126	0.58188	0.526586	0.00166593
CCDC136	64753	protein_coding	coiled-coil domain containing 136	0.0491345	0.811266	0.269464	0.0419295	0.438283	0.000150101	0.151162	0.367313
CCDC14	64770	protein_coding	coiled-coil domain containing 14	0.22832	0.0254452	0.332916	0.000182432	0.362105	2.40161e-05	0.0474818	0.766031
CCDC18-AS1	100131564	lncRNA	CCDC18 antisense RNA 1	0.355901	0.0150182	0.549483	9.51453e-06	0.561254	3.40227e-06	0.0311509	0.910772
CCDC22	28952	protein_coding	coiled-coil domain containing 22	-0.107103	0.415734	-0.203004	0.0559335	-0.301305	0.00155106	-0.103212	0.45547
CCDC28A	25901	protein_coding	coiled-coil domain containing 28A	0.0558178	0.683685	0.0693966	0.571095	0.231781	0.0088356	0.175108	0.0912074
CCDC32	90416	protein_coding	coiled-coil domain containing 32	0.246647	0.010954	0.00400441	0.982416	-0.201087	0.0324996	-0.348162	7.20377e-05
CCDC50	152137	protein_coding	coiled-coil domain containing 50	0.00761333	0.953135	-0.176276	0.0120844	-0.266613	2.45867e-05	-0.0139473	0.921322
CCDC57	284001	protein_coding	coiled-coil domain containing 57	0.227435	0.00589737	0.034701	0.776592	0.0382567	0.729704	0.0143878	0.931069
CCDC58	131076	protein_coding	coiled-coil domain containing 58	0.194862	0.0873898	0.295975	0.00209288	0.188676	0.068393	0.247615	0.0171682
CCDC66	285331	protein_coding	coiled-coil domain containing 66	0.180656	0.174943	0.386072	0.000191927	0.403257	5.63639e-05	0.236714	0.0508966
CCDC69	26112	protein_coding	coiled-coil domain containing 69	-0.0420461	0.583561	-0.212242	2.68802e-05	-0.22781	3.08899e-06	-0.28011	9.89374e-09
CCDC74B	91409	protein_coding	coiled-coil domain containing 74B	-0.104146	0.519716	0.100256	0.50459	0.0698516	0.652295	0.38351	0.000591309
CCDC88A	55704	protein_coding	coiled-coil domain containing 88A	-0.456854	0.00875222	-0.446502	0.00688919	-0.44603	0.00564668	0.124194	0.610675
CCDC88B	283234	protein_coding	coiled-coil domain containing 88B	0.0638601	0.638025	0.0705868	0.576026	0.018909	0.901615	-0.381042	8.70982e-06
CCDC92	80212	protein_coding	coiled-coil domain containing 92	-0.0651506	0.692327	-0.218695	0.0643521	-0.324903	0.00217518	-0.230752	0.0598832
CCL3	6348	protein_coding	C-C motif chemokine ligand 3	0.422748	0.0266481	-0.0112106	0.973596	-0.388585	0.031329	-0.520861	0.00211885
CCL3L3	414062	protein_coding	C-C motif chemokine ligand 3 like 3	0.31869	0.105274	-0.0588177	0.832396	-0.373402	0.0328876	-0.486775	0.00329787
CCNA2	890	protein_coding	cyclin A2	-0.0714109	0.346969	0.0691629	0.331184	0.0921531	0.152274	0.239226	1.07301e-05
CCNB1IP1	57820	protein_coding	cyclin B1 interacting protein 1	0.289059	0.00740591	0.0965611	0.461012	0.0464134	0.750962	0.22933	0.0387036
CCND1	595	protein_coding	cyclin D1	-0.188731	0.223464	-0.486966	4.12463e-05	-0.16438	0.25383	-0.646539	2.80783e-08
CCNE1	898	protein_coding	cyclin E1	-0.295582	0.00433913	-0.0507235	0.733663	-0.372553	4.41786e-05	-0.0360847	0.83969
CCNE2	9134	protein_coding	cyclin E2	0.0375758	0.862397	0.427352	0.000327795	0.560351	3.61142e-07	0.375015	0.0029143
CCNL1	57018	protein_coding	cyclin L1	0.313564	0.000617445	0.324986	0.000165873	0.377779	4.27367e-06	-0.131982	0.231112
CCNL2	81669	protein_coding	cyclin L2	0.307087	4.48173e-05	0.255774	0.000556051	0.21058	0.00533218	-0.119386	0.201076
CCNO	10309	protein_coding	cyclin O	0.202324	0.317417	0.439961	0.00482647	0.436414	0.00424432	0.226117	0.247742
CCPG1	9236	protein_coding	cell cycle progression 1	0.0923476	0.422505	-0.138063	0.160723	-0.386413	8.12866e-07	-0.244586	0.00565246
CCR10	2826	protein_coding	C-C motif chemokine receptor 10	-0.08768	0.543256	-0.208354	0.0635405	-0.414311	1.38091e-05	-0.56961	1.42402e-09
CCR2	729230	protein_coding	C-C motif chemokine receptor 2	-0.204038	0.192687	-0.553793	3.84232e-06	0.0528172	0.779492	-0.795606	4.3715e-12
CCSAP	126731	protein_coding	centriole, cilia and spindle associated protein	-0.0377277	0.785093	-0.100647	0.338044	-0.279042	0.000658175	-0.152336	0.133192
CCSER2	54462	protein_coding	coiled-coil serine rich protein 2	-0.211411	0.122727	-0.410664	0.000240781	-0.318536	0.00565536	-0.20677	0.123018
CCT6P1	643253	transcribed_pseudogene	chaperonin containing TCP1 subunit 6 pseudogene 1	0.272945	0.0788872	0.268584	0.0652441	0.349774	0.00840963	0.170065	0.340729
CD109	135228	protein_coding	CD109 molecule	-0.393995	0.00915597	-0.21046	0.190413	-0.239835	0.114881	-0.14821	0.444324
CD164	8763	protein_coding	CD164 molecule	-0.0308595	0.786369	-0.137207	0.0771073	-0.232508	0.000579291	-0.152629	0.0447496
CD28	940	protein_coding	CD28 molecule	-0.00778927	0.948126	-0.122552	0.0802924	-0.0811315	0.27665	-0.231409	0.000127174
CD2AP	23607	protein_coding	CD2 associated protein	-0.049659	0.753352	-0.309949	0.00185448	-0.125756	0.286111	0.0390482	0.828893
CD300A	11314	protein_coding	CD300a molecule	0.0285688	0.871957	-0.477734	5.957e-07	-0.495753	1.08989e-07	-0.930285	8.56731e-24
CD320	51293	protein_coding	CD320 molecule	-0.0290516	0.853603	-0.0592327	0.660502	0.0643327	0.606786	0.339619	0.000108661
CD37	951	protein_coding	CD37 molecule	-0.230222	0.0165292	-0.0507914	0.691848	0.0605972	0.598787	-0.469879	6.97616e-09
CD40	958	protein_coding	CD40 molecule	0.0666726	0.668218	-0.0383173	0.819331	0.00841958	0.965885	-0.321457	0.00295062
CD44	960	protein_coding	CD44 molecule (Indian blood group)	-0.125598	0.339287	-0.227348	0.0362353	-0.389386	4.11261e-05	-0.612057	3.94046e-12
CD52	1043	protein_coding	CD52 molecule	-0.570541	0.000130933	-0.566759	5.03488e-05	-0.339735	0.0236809	-0.68748	6.14898e-07
CD53	963	protein_coding	CD53 molecule	-0.182667	0.0202995	-0.164617	0.0306553	-0.27554	3.85545e-05	-0.583413	4.04521e-21
CD58	965	protein_coding	CD58 molecule	0.177377	0.105954	0.141639	0.188037	-0.0557174	0.664589	-0.512242	4.65968e-09
CD63	967	protein_coding	CD63 molecule	0.13519	0.160776	-0.187827	0.0267844	-0.471966	2.00228e-11	-0.482372	8.31682e-12
CD68	968	protein_coding	CD68 molecule	-0.515136	7.71431e-14	-0.512377	1.06511e-14	-0.57115	6.7876e-19	-0.459018	4.06542e-11
CD74	972	protein_coding	CD74 molecule	-0.136943	0.0362176	-0.161623	0.00700627	-0.238113	1.19768e-05	-0.507454	1.04774e-24
CD79A	973	protein_coding	CD79a molecule	0.055233	NA	-0.364846	NA	-0.334337	NA	-0.492918	0.0020277
CD82	3732	protein_coding	CD82 molecule	-0.296397	0.000313173	-0.0709041	0.505362	-0.174906	0.0381917	-0.296982	0.000127174
CD86	942	protein_coding	CD86 molecule	-0.124615	0.453012	0.0482231	0.805594	-0.150509	0.30007	-0.353649	0.00448392
CD9	928	protein_coding	CD9 molecule	0.105177	0.185168	0.00574928	0.963662	-0.168972	0.0101576	-0.183733	0.00577146
CD99L2	83692	protein_coding	CD99 molecule like 2	-0.0380505	0.709439	-0.295868	1.5497e-06	-0.16539	0.0135708	-0.19444	0.00431077
CDC25A	993	protein_coding	cell division cycle 25A	-0.184236	0.0345158	-0.0368206	0.760889	0.034548	0.757977	-0.495642	2.78138e-12
CDC42BPG	55561	protein_coding	CDC42 binding protein kinase gamma	0.0556506	0.702107	0.257726	0.00677595	0.156231	0.130337	0.0504839	0.758257
CDC42SE1	56882	protein_coding	CDC42 small effector 1	-0.04026	0.757754	-0.129822	0.172225	-0.0723911	0.490442	-0.376634	7.33032e-07
CDC6	990	protein_coding	cell division cycle 6	-0.109031	0.314643	0.0430521	0.738791	0.073716	0.488418	0.294643	0.000247161
CDC7	8317	protein_coding	cell division cycle 7	0.154148	0.163614	0.284124	0.00147873	0.276623	0.001635	0.300567	0.000861916
CDCA5	113130	protein_coding	cell division cycle associated 5	-0.10735	0.322945	-0.106091	0.300734	-0.070638	0.513594	0.24815	0.00297132
CDCA7	83879	protein_coding	cell division cycle associated 7	0.084596	0.485498	0.388347	1.15814e-06	0.243195	0.00458882	0.380764	3.17839e-06
CDCA8	55143	protein_coding	cell division cycle associated 8	-0.0674376	0.568666	0.0490339	0.688085	0.0755849	0.469664	0.23379	0.00556346
CDH2	1000	protein_coding	cadherin 2	-0.400887	7.42331e-06	-0.505809	7.83883e-10	-0.485718	2.32614e-09	-0.590206	7.04516e-13
CDHR1	92211	protein_coding	cadherin related family member 1	-0.175416	0.367932	-0.527211	0.000251244	-0.418747	0.0043835	-0.594825	2.95936e-05
CDK12	51755	protein_coding	cyclin dependent kinase 12	-0.330633	0.00184584	-0.221408	0.0437778	-0.127509	0.290246	-0.0931381	0.524417
CDK19	23097	protein_coding	cyclin dependent kinase 19	0.0120076	0.965376	-0.0154168	0.956266	0.155012	0.378913	-0.432487	0.00324232
CDK2AP1	8099	protein_coding	cyclin dependent kinase 2 associated protein 1	-0.421584	0.00571306	-0.107837	0.577912	-0.039367	0.859685	-0.06143	0.80912
CDK6	1021	protein_coding	cyclin dependent kinase 6	-0.229458	0.206782	-0.459907	0.00177017	-0.0373372	0.87676	-0.020854	0.946463
CDK9	1025	protein_coding	cyclin dependent kinase 9	-0.137511	0.15828	-0.270169	0.000605656	-0.277988	0.0002865	-0.347288	5.1872e-06
CDKN1B	1027	protein_coding	cyclin dependent kinase inhibitor 1B	-0.040761	0.505959	-0.0333918	0.581987	-0.034048	0.554753	-0.135506	0.00262293
CDKN1C	1028	protein_coding	cyclin dependent kinase inhibitor 1C	0.465048	0.00198076	-0.025122	0.925076	-0.0624069	0.770086	-0.135982	0.518987
CDS2	8760	protein_coding	CDP-diacylglycerol synthase 2	-0.211839	0.0302713	-0.147505	0.137665	-0.140896	0.148831	-0.33534	7.25345e-05
CDYL	9425	protein_coding	chromodomain Y like	-0.0500993	0.688127	-0.228233	0.00663379	-0.133824	0.14262	-0.14229	0.14796
CEACAM21	90273	protein_coding	CEA cell adhesion molecule 21	0.22014	0.0210097	-0.0786835	0.49322	-0.232605	0.00789126	-0.236757	0.0101617
CEMIP2	23670	protein_coding	cell migration inducing hyaluronidase 2	-0.225896	0.12381	-0.301152	0.019664	-0.324459	0.0087121	-0.294457	0.0273677
CENPBD1P1	65996	transcribed_pseudogene	CENPB DNA-binding domains containing 1 pseudogene 1	-0.0899308	0.477324	-0.270299	0.00354351	-0.395503	2.72571e-06	-0.514613	2.1332e-09
CENPH	64946	protein_coding	centromere protein H	-0.0753705	0.611555	0.0390968	0.812587	-0.037526	0.807794	0.374334	0.00010698
CENPM	79019	protein_coding	centromere protein M	-0.153245	0.177418	0.0467785	0.743993	0.00933311	0.956405	0.376502	1.35201e-05
CENPT	80152	protein_coding	centromere protein T	0.196837	0.0784443	0.300674	0.00166152	0.129515	0.249079	0.0116687	0.956523
CENPU	79682	protein_coding	centromere protein U	0.0655975	0.658621	0.122542	0.307877	0.183644	0.0835601	0.466045	2.15127e-07
CENPV	201161	protein_coding	centromere protein V	-0.0254609	0.931673	0.502242	0.00178225	0.428047	0.00847145	0.604971	8.67215e-05
CEP135	9662	protein_coding	centrosomal protein 135	0.0360606	0.817882	0.083873	0.500207	0.288959	0.00142047	0.142313	0.231443
CEP350	9857	protein_coding	centrosomal protein 350	-0.303984	0.0297116	-0.463218	0.000138158	-0.347129	0.00584244	-0.0935161	0.625746
CEP57L1	285753	protein_coding	centrosomal protein 57 like 1	0.104033	0.461441	0.1283	0.307653	0.0501404	0.733321	0.283011	0.00795332
CERCAM	51148	protein_coding	cerebral endothelial cell adhesion molecule	0.0264163	0.91451	-0.095185	0.624651	-0.290012	0.0476257	-0.559042	4.00437e-05
CERK	64781	protein_coding	ceramide kinase	-0.154333	0.00375787	-0.310085	2.9662e-12	-0.245384	5.54116e-08	-0.224732	2.08409e-06
CERKL	375298	protein_coding	ceramide kinase like	-0.156038	0.268282	-0.154209	0.241664	-0.266756	0.0191375	-0.521672	6.76147e-07
CERS2	29956	protein_coding	ceramide synthase 2	-0.141897	0.0129096	-0.179324	0.000457373	-0.110198	0.0472016	-0.374131	3.26872e-16
CFAP298	56683	protein_coding	cilia and flagella associated protein 298	0.0366422	0.707307	0.201842	0.00109348	0.124065	0.0647661	0.218115	0.000420458
CFAP298-TCP10L	110091775	protein_coding	CFAP298-TCP10L readthrough	0.0275678	0.828719	0.175587	0.0279491	0.147972	0.066113	0.234346	0.00219763
CGGBP1	8545	protein_coding	CGG triplet repeat binding protein 1	0.155418	0.102751	0.202809	0.0160996	0.215684	0.00782186	0.010245	0.953888
CGN	57530	protein_coding	cingulin	-0.154645	0.249851	-0.00139897	0.994822	-0.0298438	0.857806	0.323019	0.0022109
CHAF1B	8208	protein_coding	chromatin assembly factor 1 subunit B	-0.117756	0.168958	0.0181607	0.881636	-0.0358125	0.718367	0.203184	0.0043728
CHCHD5	84269	protein_coding	coiled-coil-helix-coiled-coil-helix domain containing 5	0.193253	0.206752	-0.0299152	0.89149	-0.0950463	0.562026	-0.379678	0.00286879
CHCHD7	79145	protein_coding	coiled-coil-helix-coiled-coil-helix domain containing 7	0.263264	0.000341796	0.199431	0.00652309	0.055293	0.559482	0.197231	0.00893299
CHD1L	9557	protein_coding	chromodomain helicase DNA binding protein 1 like	-0.0875812	0.381621	-0.0893437	0.338213	-0.173191	0.0266824	-0.22557	0.00347325
CHD3	1107	protein_coding	chromodomain helicase DNA binding protein 3	0.2931	0.00375913	0.317855	0.000577778	0.0314397	0.830319	0.0121653	0.955087
CHD4	1108	protein_coding	chromodomain helicase DNA binding protein 4	-0.25234	0.000988238	-0.240369	0.00106562	-0.207947	0.00503108	-0.0664	0.536663
CHD6	84181	protein_coding	chromodomain helicase DNA binding protein 6	-0.118378	0.43626	-0.235713	0.0540263	-0.043082	0.798919	-0.343696	0.00242203
CHD7	55636	protein_coding	chromodomain helicase DNA binding protein 7	-0.300438	0.023105	-0.514325	4.84792e-06	-0.37846	0.00117726	0.000874062	0.997733
CHD9	80205	protein_coding	chromodomain helicase DNA binding protein 9	-0.142156	0.317154	-0.392785	0.000225219	-0.307536	0.00487464	-0.283027	0.0143188
CHEK1	1111	protein_coding	checkpoint kinase 1	-0.120596	0.30899	0.0399737	0.782302	0.0434201	0.74224	0.260197	0.00503245
CHIC1	53344	protein_coding	cysteine rich hydrophobic domain 1	-0.0966304	0.497604	-0.460245	1.78673e-06	-0.291699	0.00428913	-0.390325	0.00010101
CHKB-CPT1B	386593	lncRNA	CHKB-CPT1B readthrough (NMD candidate)	0.209039	0.05213	0.300779	0.00110564	0.187439	0.0611853	-0.25715	0.0120908
CHN2	1124	protein_coding	chimerin 2	0.192204	0.377328	0.268244	0.151543	0.311731	0.0769511	0.750027	4.8201e-07
CHORDC1	26973	protein_coding	cysteine and histidine rich domain containing 1	-0.129952	0.389945	0.337639	0.00291769	0.373891	0.000563517	0.0782463	0.658927
CHP1	11261	protein_coding	calcineurin like EF-hand protein 1	-0.327274	5.15895e-06	-0.142242	0.0785678	-0.13979	0.075483	0.0953966	0.316042
CHRM3	1131	protein_coding	cholinergic receptor muscarinic 3	0.0881443	0.505651	-0.113051	0.34026	-0.0850914	0.482942	-0.340286	0.000285484
CHRNA1	1134	protein_coding	cholinergic receptor nicotinic alpha 1 subunit	-0.343629	0.0861554	-0.110354	0.657278	-0.519495	0.00215241	-0.0338645	0.92418
CHRNB2	1141	protein_coding	cholinergic receptor nicotinic beta 2 subunit	-0.268397	3.0151e-06	-0.18115	0.00207157	-0.175315	0.0023874	-0.0753607	0.333869
CHST11	50515	protein_coding	carbohydrate sulfotransferase 11	0.0335295	0.788273	-0.0955025	0.307736	-0.112027	0.199388	-0.238179	0.00224916
CHST12	55501	protein_coding	carbohydrate sulfotransferase 12	-0.0527571	0.659989	-0.158304	0.0715225	-0.147335	0.089963	-0.317613	2.4821e-05
CHSY1	22856	protein_coding	chondroitin sulfate synthase 1	-0.0152431	0.912716	-0.0936716	0.327969	-0.185773	0.020099	-0.255309	0.000788843
CHSY3	337876	protein_coding	chondroitin sulfate synthase 3	-0.0908144	0.728347	-0.0535801	0.84853	-0.0654936	0.7937	-0.545026	0.000937137
CIAO2A	84191	protein_coding	cytosolic iron-sulfur assembly component 2A	0.20678	0.00273193	0.174599	0.00977451	0.0452939	0.607922	0.145118	0.0450077
CIC	23152	protein_coding	capicua transcriptional repressor	-0.114501	0.364393	-0.195048	0.0641105	-0.160073	0.133366	-0.269193	0.00585444
CKAP4	10970	protein_coding	cytoskeleton associated protein 4	-0.0632753	0.578118	-0.261234	0.000840003	-0.354335	1.05671e-06	-0.30236	6.59428e-05
CLCN5	1184	protein_coding	chloride voltage-gated channel 5	-0.284625	0.0262615	-0.272192	0.024443	-0.33824	0.00266555	-0.354582	0.00262361
CLDN15	24146	protein_coding	claudin 15	0.20218	0.110815	0.42275	2.00128e-05	0.586658	1.53226e-10	0.251451	0.0308099
CLEC7A	64581	protein_coding	C-type lectin domain containing 7A	0.329753	0.00311969	0.451107	5.08301e-06	0.392475	7.99928e-05	0.489558	4.612e-07
CLGN	1047	protein_coding	calmegin	-0.0824979	0.660627	-0.275199	0.0401091	0.0300876	0.8808	0.351235	0.00525971
CLIC1	1192	protein_coding	chloride intracellular channel 1	-0.0130842	0.937279	-0.26369	0.00458023	-0.412735	8.16239e-07	-0.265014	0.00375005
CLIC2	1193	protein_coding	chloride intracellular channel 2	-0.235636	0.0588527	-0.425621	3.9098e-05	-0.116623	0.373965	-0.174628	0.189307
CLIC5	53405	protein_coding	chloride intracellular channel 5	-0.0456042	0.809539	0.00850365	0.969746	-0.317242	0.00568753	-0.0597654	0.765415
CLINT1	9685	protein_coding	clathrin interactor 1	-0.128242	0.0967673	-0.235671	0.000208436	-0.103426	0.159993	-0.0269454	0.820849
CLK2	1196	protein_coding	CDC like kinase 2	0.114421	0.263406	0.292975	0.000161212	0.268304	0.000499181	-0.0227455	0.887643
CLN6	54982	protein_coding	CLN6 transmembrane ER protein	-0.0386734	0.648613	-0.236842	9.14799e-06	-0.264074	2.93343e-07	-0.340176	1.67622e-11
CLNS1A	1207	protein_coding	chloride nucleotide-sensitive channel 1A	0.0170148	0.887563	0.107661	0.174383	-0.344566	3.39822e-08	0.0947546	0.287202
CLPTM1	1209	protein_coding	CLPTM1 regulator of GABA type A receptor forward trafficking	-0.190844	0.000144085	-0.232256	4.01337e-07	-0.095369	0.0739473	-0.0908363	0.118486
CLPTM1L	81037	protein_coding	CLPTM1 like	-0.0109874	0.90508	-0.203166	4.99364e-05	-0.255263	7.82336e-08	-0.162277	0.00169995
CLSPN	63967	protein_coding	claspin	-0.439085	5.97769e-09	-0.120762	0.200073	-0.158228	0.0675	0.0607415	0.625765
CLSTN1	22883	protein_coding	calsyntenin 1	-0.0410221	0.579627	-0.170193	0.000780132	-0.0892001	0.115148	-0.222004	5.65768e-06
CLSTN3	9746	protein_coding	calsyntenin 3	0.0505787	0.76221	-0.0320371	0.859109	-0.153912	0.200168	-0.299769	0.00577146
CLTC	1213	protein_coding	clathrin heavy chain	-0.188525	0.0638502	-0.281917	0.00134669	-0.17688	0.0632686	-0.0402064	0.795738
CLU	1191	protein_coding	clusterin	-0.128115	0.272892	-0.389701	6.89718e-06	-0.324856	0.000219562	-0.178189	0.0859017
CMAHP	8418	transcribed_pseudogene	cytidine monophospho-N-acetylneuraminic acid hydroxylase, pseudogene	0.311296	0.000674052	0.412663	3.47275e-07	0.392224	9.37361e-07	0.265338	0.00356939
CMKLR1	1240	protein_coding	chemerin chemokine-like receptor 1	0.137505	0.55329	-0.239639	0.217053	-0.233195	0.218854	-0.560704	0.000512502
CMPK1	51727	protein_coding	cytidine/uridine monophosphate kinase 1	-0.054069	0.665884	-0.144625	0.123584	-0.347495	5.97552e-06	-0.0148234	0.932109
CMTR1	23070	protein_coding	cap methyltransferase 1	0.0680932	0.543827	0.123085	0.18019	0.217897	0.00568879	0.0720307	0.538664
CNN2	1265	protein_coding	calponin 2	-0.229722	0.000739881	-0.13496	0.0622881	0.0839084	0.281709	-0.112965	0.146139
CNOT11	55571	protein_coding	CCR4-NOT transcription complex subunit 11	-0.0455942	0.603612	-0.0161662	0.875247	-0.310641	8.56318e-09	0.177959	0.00363675
CNP	1267	protein_coding	2',3'-cyclic nucleotide 3' phosphodiesterase	-0.189654	0.00167005	-0.150324	0.0116759	-0.0449075	0.550065	-0.0739368	0.334285
CNPY3	10695	protein_coding	canopy FGF signaling regulator 3	-0.202171	0.0139297	-0.11026	0.209709	-0.222134	0.00263422	-0.175541	0.0321434
CNR1	1268	protein_coding	cannabinoid receptor 1	0.124706	0.619446	0.678503	2.82637e-05	0.613512	0.000154399	0.346429	0.0675912
CNST	163882	protein_coding	consortin, connexin sorting protein	0.0144786	0.923097	-0.0208555	0.887735	-0.0446978	0.705089	-0.237852	0.00621726
CNTNAP1	8506	protein_coding	contactin associated protein 1	-0.0424549	0.760378	-0.125971	0.221708	-0.332194	5.30944e-05	-0.623152	3.58101e-15
COA1	55744	protein_coding	cytochrome c oxidase assembly factor 1 homolog	0.0184763	0.871038	0.0482547	0.593785	-0.000243404	0.999018	0.203464	0.00196276
COA5	493753	protein_coding	cytochrome c oxidase assembly factor 5	0.2504	0.023929	0.299863	0.00267832	0.145347	0.203246	0.0868463	0.569076
COBLL1	22837	protein_coding	cordon-bleu WH2 repeat protein like 1	-0.371224	0.00372421	-0.198622	0.148207	-0.18995	0.159989	-0.196385	0.176098
COG2	22796	protein_coding	component of oligomeric golgi complex 2	0.0810284	0.398549	-0.103057	0.225469	-0.219332	0.00186873	-0.10747	0.239401
COL24A1	255631	protein_coding	collagen type XXIV alpha 1 chain	0.293753	0.0172074	0.378809	0.000449153	0.549441	2.2808e-08	0.0636969	0.742441
COL25A1	84570	protein_coding	collagen type XXV alpha 1 chain	-0.000952263	0.997858	0.253363	0.204456	0.49569	0.00316819	0.470815	0.00629687
COL4A3	1285	protein_coding	collagen type IV alpha 3 chain	0.260056	0.0209358	0.0285606	0.872082	-0.0368368	0.81354	-0.446802	8.53685e-06
COL6A4P2	646300	transcribed_pseudogene	collagen type VI alpha 4 pseudogene 2	0.399829	0.00397702	0.500073	5.33754e-05	0.409912	0.00118343	0.0243029	0.9317
COL9A2	1298	protein_coding	collagen type IX alpha 2 chain	0.00413202	0.984504	-0.167298	0.17381	-0.318652	0.00237228	-0.680364	3.23408e-12
COLQ	8292	protein_coding	collagen like tail subunit of asymmetric acetylcholinesterase	0.342096	NA	0.402504	0.0274232	0.499493	0.0032746	0.279428	0.16983
COMMD9	29099	protein_coding	COMM domain containing 9	-0.0595963	0.66697	0.0420985	0.767017	0.0978764	0.371742	0.280839	0.00208554
COPB2	9276	protein_coding	COPI coat complex subunit beta 2	-0.0553331	0.481993	-0.0633393	0.378809	-0.153372	0.00738746	-0.129023	0.0395491
COPG1	22820	protein_coding	COPI coat complex subunit gamma 1	0.0144241	0.867431	-0.0696977	0.240704	-0.17722	0.000189015	-0.112907	0.0395491
COPS2	9318	protein_coding	COP9 signalosome subunit 2	-0.140192	0.255277	-0.32406	0.000750071	-0.112589	0.33857	0.0691006	0.64822
COQ3	51805	protein_coding	coenzyme Q3, methyltransferase	0.23413	0.146568	0.23368	0.119458	0.263001	0.064133	0.580547	2.62082e-06
COQ8A	56997	protein_coding	coenzyme Q8A	0.000304755	0.998164	0.00174596	0.990501	0.170142	0.0181672	0.194059	0.00732888
CORO1A	11151	protein_coding	coronin 1A	-0.17432	0.00215762	-0.135293	0.0172896	-0.150184	0.00564515	-0.126195	0.0299408
CORO1C	23603	protein_coding	coronin 1C	-0.126236	0.13203	-0.0550538	0.567552	-0.0818707	0.330932	-0.246379	0.000254416
CORO7	79585	protein_coding	coronin 7	-0.209602	0.060878	-0.352694	0.000191927	-0.22896	0.0234843	-0.0818434	0.572993
CORO7-PAM16	100529144	protein_coding	CORO7-PAM16 readthrough	-0.134234	0.277919	-0.299268	0.00214176	-0.202048	0.0507362	-0.0470536	0.780394
COTL1	23406	protein_coding	coactosin like F-actin binding protein 1	-0.313321	0.000931606	0.0113428	0.947406	0.44152	1.83951e-08	0.272649	0.00252811
COX11	1353	protein_coding	cytochrome c oxidase copper chaperone COX11	0.190685	0.00396437	0.140087	0.0353544	0.0691748	0.358908	0.100817	0.194769
COX16	51241	protein_coding	cytochrome c oxidase assembly factor COX16	0.12917	0.345387	0.0473768	0.772411	-0.296939	0.00469426	-0.0762233	0.650837
COX19	90639	protein_coding	cytochrome c oxidase assembly factor COX19	0.0795891	0.595081	0.105964	0.418084	0.272302	0.0071642	0.165721	0.191868
COX20	116228	protein_coding	cytochrome c oxidase assembly factor COX20	0.0862365	0.318056	-0.00924924	0.941514	-0.0270621	0.786427	-0.260607	5.66151e-05
COX6C	1345	protein_coding	cytochrome c oxidase subunit 6C	0.24838	0.00329112	0.179933	0.0360955	0.0155506	0.908665	0.11266	0.268306
COX7A2L	9167	protein_coding	cytochrome c oxidase subunit 7A2 like	0.17193	0.00998299	0.0890072	0.221679	0.00236587	0.984827	0.0904072	0.247071
CPD	1362	protein_coding	carboxypeptidase D	-0.285878	0.0142538	-0.310795	0.00406793	-0.138181	0.271577	0.0489012	0.794912
CPEB4	80315	protein_coding	cytoplasmic polyadenylation element binding protein 4	0.0163271	0.920403	-0.0573894	0.669506	-0.0104441	0.950479	-0.245414	0.00995079
CPNE5	57699	protein_coding	copine 5	-0.163928	0.115378	-0.382205	3.01251e-06	-0.274197	0.0011504	-0.458506	3.03733e-08
CPNE8	144402	protein_coding	copine 8	-0.0229532	0.901026	-0.0988278	0.465835	-0.0144632	0.936577	-0.4319	2.70251e-05
CPT1A	1374	protein_coding	carnitine palmitoyltransferase 1A	-0.24994	0.0212923	-0.228397	0.0293519	-0.410761	6.51348e-06	-0.316344	0.00112608
CPT1B	1375	protein_coding	carnitine palmitoyltransferase 1B	0.22895	0.0892177	0.361025	0.00132545	0.202578	0.105159	-0.386413	0.00125298
CPTP	80772	protein_coding	ceramide-1-phosphate transfer protein	-0.230347	0.00616469	-0.280379	0.000221111	-0.221478	0.0042656	-0.0412737	0.760134
CRACD	57482	protein_coding	capping protein inhibiting regulator of actin dynamics	-0.0429817	0.858407	0.165765	0.334168	0.203496	0.198304	0.437995	0.00149245
CRACR2B	283229	protein_coding	calcium release activated channel regulator 2B	0.0377524	0.828104	0.0211063	0.910193	-0.225521	0.0402111	-0.400843	8.10691e-05
CRAT	1384	protein_coding	carnitine O-acetyltransferase	-0.0275798	0.876386	-0.385556	9.00076e-05	-0.325138	0.00100429	-0.307128	0.00383599
CRB3	92359	protein_coding	crumbs cell polarity complex component 3	0.315882	0.000900497	0.396098	2.96494e-06	0.147684	0.149613	0.134316	0.259288
CREB3L2	64764	protein_coding	cAMP responsive element binding protein 3 like 2	0.177236	0.111217	0.00986381	0.956849	-0.0438301	0.749495	-0.300053	0.00120615
CREBBP	1387	protein_coding	CREB binding protein	-0.311082	0.0160806	-0.341213	0.00434551	-0.155229	0.262325	-0.271201	0.0317935
CREBL2	1389	protein_coding	cAMP responsive element binding protein like 2	-0.13279	0.230249	-0.265844	0.00283421	-0.486508	6.90557e-10	-0.157758	0.131217
CREBZF	58487	protein_coding	CREB/ATF bZIP transcription factor	0.362543	3.78723e-06	0.449639	6.11158e-10	0.394673	6.50795e-08	0.0502862	0.701655
CRELD1	78987	protein_coding	cysteine rich with EGF like domains 1	0.0449049	0.79457	0.017622	0.927432	-0.0971913	0.462916	-0.355664	0.000995959
CRELD2	79174	protein_coding	cysteine rich with EGF like domains 2	0.00569434	0.973137	-0.0915257	0.416628	-0.278331	0.00118424	-0.111053	0.339699
CRIM1	51232	protein_coding	cysteine rich transmembrane BMP regulator 1	-0.256066	0.0506921	-0.300409	0.0116387	-0.308251	0.00743984	-1.02782	7.53594e-24
CRIP1	1396	protein_coding	cysteine rich protein 1	0.00953338	0.973137	-0.108412	0.59975	-0.183645	0.297638	-0.48725	0.000667057
CROCCP2	84809	transcribed_pseudogene	CROCC pseudogene 2	0.226704	0.028949	0.290951	0.00151305	0.315538	0.000333755	0.319783	0.000481806
CRYBB1	1414	protein_coding	crystallin beta B1	-0.631299	4.64986e-12	-0.0448385	0.776521	-0.0433448	0.768323	0.40021	1.74105e-05
CRYZL1	9946	protein_coding	crystallin zeta like 1	0.247165	0.0449217	0.294275	0.00771233	0.114651	0.386502	0.0400228	0.846965
CSDE1	7812	protein_coding	cold shock domain containing E1	-0.0344696	0.74232	-0.211403	0.00132651	-0.0452249	0.613086	-0.0126917	0.92659
CSE1L	1434	protein_coding	chromosome segregation 1 like	-0.127624	0.146088	-0.0890374	0.321157	0.0390369	0.703283	0.198304	0.00770162
CSF2RB	1439	protein_coding	colony stimulating factor 2 receptor subunit beta	0.1071	0.22243	0.180024	0.0141606	0.157561	0.0324457	-0.196831	0.00652546
CSGALNACT2	55454	protein_coding	chondroitin sulfate N-acetylgalactosaminyltransferase 2	0.0968391	0.290751	-0.0525232	0.599034	-0.00833598	0.949628	-0.202733	0.00676355
CSNK1E	1454	protein_coding	casein kinase 1 epsilon	0.0953921	0.320961	0.0430412	0.697165	3.55791e-05	0.999651	-0.200231	0.00941013
CSRP1	1465	protein_coding	cysteine and glycine rich protein 1	0.0054599	0.963155	-0.226745	0.000165873	-0.141359	0.0283719	-0.11641	0.111199
CST3	1471	protein_coding	cystatin C	-0.0717153	0.599941	-0.27858	0.00356244	-0.284397	0.00223777	-0.237857	0.0169572
CSTB	1476	protein_coding	cystatin B	-0.188418	0.00999331	-0.14242	0.0537934	-0.148495	0.0373155	-0.0752508	0.410186
CTC1	80169	protein_coding	CST telomere replication complex component 1	0.0184241	0.8873	-0.0163396	0.901939	0.00994743	0.940516	-0.247659	0.000939179
CTDNEP1	23399	protein_coding	CTD nuclear envelope phosphatase 1	-0.115118	0.090584	-0.126039	0.0438839	-0.227571	2.60486e-05	-0.185065	0.0014665
CTDSP2	10106	protein_coding	CTD small phosphatase 2	-0.106641	0.17392	-0.265136	1.27086e-05	-0.195184	0.00198639	-0.285615	1.95326e-06
CTHRC1	115908	protein_coding	collagen triple helix repeat containing 1	-0.172066	0.32068	-0.254597	0.0842586	0.109998	0.515622	-0.383499	0.00572504
CTNNAL1	8727	protein_coding	catenin alpha like 1	-0.0142639	0.948893	-0.0468539	0.805027	-0.395715	0.000480045	0.0359338	0.872532
CTSB	1508	protein_coding	cathepsin B	-0.246194	0.0015647	-0.170064	0.0340277	-0.133709	0.104233	0.101267	0.285764
CTSD	1509	protein_coding	cathepsin D	-0.153004	0.0553762	-0.286362	1.49353e-05	-0.139784	0.0625508	0.0277763	0.82655
CTSF	8722	protein_coding	cathepsin F	0.176506	0.420518	0.186323	0.356975	0.473953	0.00270571	0.842397	4.65968e-09
CTSH	1512	protein_coding	cathepsin H	-0.0237172	0.908133	-0.0607228	0.732007	0.30821	0.00659809	-0.0548123	0.791838
CTSL	1514	protein_coding	cathepsin L	0.0355651	0.898945	0.094875	0.685111	0.323894	0.0530763	0.604008	5.16299e-05
CTSO	1519	protein_coding	cathepsin O	-0.003989	0.975561	-0.239285	0.000307851	-0.157053	0.0257044	-0.163052	0.0285338
CTSS	1520	protein_coding	cathepsin S	-0.119048	0.15276	-0.224199	0.000959213	-0.194654	0.00436068	-0.29743	5.36444e-06
CTSZ	1522	protein_coding	cathepsin Z	0.086376	0.467149	-0.0565073	0.651313	-0.334174	4.17343e-05	-0.371801	8.55037e-06
CTTN	2017	protein_coding	cortactin	0.545414	0.000982661	0.169527	0.411756	0.0487074	0.84584	0.425425	0.0108011
CUL1	8454	protein_coding	cullin 1	0.00338961	0.968652	-0.0502998	0.381636	0.0231846	0.720207	-0.165599	0.000184857
CUL3	8452	protein_coding	cullin 3	-0.105265	0.0662906	-0.227132	7.23896e-07	-0.0771487	0.161972	0.027225	0.748561
CUL5	8065	protein_coding	cullin 5	0.0844671	0.552172	-0.018142	0.921147	-0.146095	0.204105	0.270637	0.00895872
CUL7	9820	protein_coding	cullin 7	0.0263334	0.873554	-0.00119166	0.995077	-0.0416561	0.763322	-0.325178	0.000669608
CUL9	23113	protein_coding	cullin 9	-0.0557146	0.638148	-0.126367	0.167327	-0.161665	0.0560093	-0.281081	0.000390512
CUTALP	253039	transcribed_pseudogene	cutA divalent cation tolerance like, pseudogene	0.233995	0.0359785	0.261951	0.0107652	0.263486	0.00835074	0.0558416	0.741046
CUX1	1523	protein_coding	cut like homeobox 1	-0.0923821	0.244817	-0.341251	2.37989e-09	-0.257678	9.86487e-06	-0.190717	0.00324304
CX3CR1	1524	protein_coding	C-X3-C motif chemokine receptor 1	-0.567823	0.000856572	-0.109425	0.634616	0.961105	2.03724e-12	0.932358	2.19888e-11
CXCL16	58191	protein_coding	C-X-C motif chemokine ligand 16	0.0192839	0.907814	0.248467	0.0084777	0.0133841	0.933901	-0.0352284	0.840248
CXCR4	7852	protein_coding	C-X-C motif chemokine receptor 4	0.0157946	0.953836	0.295827	0.0569122	0.362516	0.0124148	0.471005	0.00065936
CXXC5	51523	protein_coding	CXXC finger protein 5	-0.105439	0.505922	-0.356154	0.0018164	-0.290755	0.0124786	-0.18154	0.189752
CYB5A	1528	protein_coding	cytochrome b5 type A	0.114131	0.276644	0.352719	3.68516e-06	0.0814062	0.425329	0.0305253	0.842593
CYB5D1	124637	protein_coding	cytochrome b5 domain containing 1	0.0675281	0.658705	0.174252	0.125127	0.298828	0.0023558	0.162105	0.190939
CYB5R3	1727	protein_coding	cytochrome b5 reductase 3	-0.0364014	0.747459	-0.18648	0.0115668	-0.21463	0.00214569	-0.065561	0.53038
CYBB	1536	protein_coding	cytochrome b-245 beta chain	-0.0811752	0.513677	0.0268064	0.85959	0.29237	0.000440085	-0.0193896	0.917555
CYC1	1537	protein_coding	cytochrome c1	0.0324527	0.797544	0.0455838	0.691279	0.0403807	0.713095	0.214409	0.00628186
CYCS	54205	protein_coding	cytochrome c, somatic	0.106139	0.185779	0.187581	0.00477708	-0.0423901	0.637131	0.0346192	0.753797
CYCSP45	352852	pseudogene	CYCS pseudogene 45	0.214864	0.137703	0.332755	0.0063064	0.113154	0.454217	0.0740548	0.709836
CYFIP1	23191	protein_coding	cytoplasmic FMR1 interacting protein 1	-0.103518	0.167531	-0.140172	0.0332535	-0.213463	0.000274852	-0.383407	6.05491e-12
CYFIP2	26999	protein_coding	cytoplasmic FMR1 interacting protein 2	-0.160589	0.0547501	-0.230413	0.00155505	-0.156539	0.0432836	-0.21663	0.00321571
CYP26A1	1592	protein_coding	cytochrome P450 family 26 subfamily A member 1	0.322042	0.01855	0.579924	4.51481e-07	0.383839	0.00166379	0.579401	2.96319e-07
CYP2J2	1573	protein_coding	cytochrome P450 family 2 subfamily J member 2	-0.14348	0.439066	-0.256523	0.0914974	-0.111922	0.523534	-0.493442	0.000274837
CYP2U1	113612	protein_coding	cytochrome P450 family 2 subfamily U member 1	0.00673694	0.968652	0.149306	0.140105	0.256338	0.00331609	0.0607485	0.674546
CYP3A5	1577	protein_coding	cytochrome P450 family 3 subfamily A member 5	-0.191798	NA	-0.164037	0.461827	-0.451512	0.00928148	-0.116075	0.662289
CYP51A1	1595	protein_coding	cytochrome P450 family 51 subfamily A member 1	-0.0362055	0.824835	-0.388715	3.36138e-05	-0.509174	8.48471e-09	-0.383986	3.61437e-05
CYP51A1P1	83528	pseudogene	cytochrome P450 family 51 subfamily A member 1 pseudogene 1	-0.150043	0.430501	-0.449589	0.00131593	-0.486175	0.000303329	-0.357205	0.0173686
CYRIA	81553	protein_coding	CYFIP related Rac1 interactor A	-0.125058	0.548074	0.203605	0.234481	0.0362594	0.877859	-0.510077	0.000529266
CYSLTR1	10800	protein_coding	cysteinyl leukotriene receptor 1	-0.0340447	0.812855	-0.262877	0.00293066	-0.191717	0.0373155	-0.278272	0.0016153
CYTH1	9267	protein_coding	cytohesin 1	-0.130025	0.36124	-0.29258	0.00883162	-0.0240364	0.893447	-0.406351	7.4745e-05
CYTH4	27128	protein_coding	cytohesin 4	0.0172531	0.923426	-0.0905305	0.494112	-0.299591	0.00250509	-0.29551	0.00467436
D2HGDH	728294	protein_coding	D-2-hydroxyglutarate dehydrogenase	0.33544	0.0219063	0.27474	0.0556837	0.469205	0.00014517	0.00902582	0.977281
DAB2IP	153090	protein_coding	DAB2 interacting protein	-0.220463	0.235484	-0.40575	0.00771233	0.224027	0.172584	0.129601	0.54999
DAP	1611	protein_coding	death associated protein	-0.100795	0.104512	-0.194372	0.000114339	-0.315735	6.74567e-12	-0.0605421	0.401918
DAXX	1616	protein_coding	death domain associated protein	-0.0758169	0.301932	-0.074795	0.275727	-0.00861081	0.929246	-0.162144	0.00626423
DAZAP2	9802	protein_coding	DAZ associated protein 2	-0.152904	0.011207	-0.0720445	0.284549	-0.217387	2.69796e-05	-0.108762	0.0859872
DBF4B	80174	protein_coding	DBF4 zinc finger B	0.0921289	0.527553	0.302359	0.00344578	0.346854	0.000375606	0.244924	0.0293959
DBI	1622	protein_coding	diazepam binding inhibitor, acyl-CoA binding protein	0.138949	0.135505	0.00159068	0.992561	-0.335655	2.70285e-06	-0.179853	0.030905
DBNL	28988	protein_coding	drebrin like	-0.036376	0.668663	-0.147187	0.0116387	-0.199098	0.000199003	-0.148515	0.012573
DCAF11	80344	protein_coding	DDB1 and CUL4 associated factor 11	-0.191858	0.00677192	-0.191897	0.00364284	-0.188688	0.0033902	-0.0227859	0.854984
DCAF16	54876	protein_coding	DDB1 and CUL4 associated factor 16	0.0244749	0.849897	0.188233	0.0183013	0.266981	0.000215345	0.409181	2.51823e-09
DCAF6	55827	protein_coding	DDB1 and CUL4 associated factor 6	0.0988248	0.228626	-0.108067	0.151576	-0.18755	0.00415718	-0.0497824	0.628313
DCAKD	79877	protein_coding	dephospho-CoA kinase domain containing	0.116632	0.375544	0.0814342	0.542345	0.19337	0.0666477	0.308197	0.00196276
DCBLD1	285761	protein_coding	discoidin, CUB and LCCL domain containing 1	0.0765111	0.376641	0.0175588	0.875431	0.284961	1.10298e-06	-0.107582	0.185747
DCLK2	166614	protein_coding	doublecortin like kinase 2	0.00658325	0.981584	0.45872	0.00115279	0.267946	0.0857083	0.348674	0.0245852
DCP2	167227	protein_coding	decapping mRNA 2	-0.298335	0.00183614	-0.203242	0.0385707	0.19622	0.0402751	0.242601	0.010015
DCTN1	1639	protein_coding	dynactin subunit 1	-0.130032	0.0760314	-0.163982	0.0123313	-0.195999	0.00146489	-0.131566	0.0626341
DCTN6	10671	protein_coding	dynactin subunit 6	0.242382	0.0107812	0.270829	0.00172346	0.033523	0.799625	0.205876	0.0323734
DCUN1D5	84259	protein_coding	defective in cullin neddylation 1 domain containing 5	0.174982	0.0181483	0.127725	0.0863176	-0.0138405	0.901975	0.210981	0.00190481
DDAH1	23576	protein_coding	dimethylarginine dimethylaminohydrolase 1	-0.114687	0.365977	0.108575	0.358912	0.22273	0.0216502	0.293908	0.00207905
DDAH2	23564	protein_coding	dimethylarginine dimethylaminohydrolase 2	-0.188818	0.261063	-0.314003	0.0260724	-0.324127	0.0175561	-0.514195	4.90127e-05
DDB1	1642	protein_coding	damage specific DNA binding protein 1	-0.186973	0.000253245	-0.237084	2.99263e-07	-0.146637	0.00310094	-0.0843549	0.158114
DDHD1	80821	protein_coding	DDHD domain containing 1	-0.00171321	0.993957	-0.0915445	0.544425	-0.110965	0.424589	-0.315061	0.00645807
DDHD2	23259	protein_coding	DDHD domain containing 2	0.276913	0.00751328	0.0380232	0.807961	-0.117888	0.307727	0.0754604	0.618287
DDIT4	54541	protein_coding	DNA damage inducible transcript 4	0.646444	8.93234e-05	0.314852	0.0862539	0.382175	0.0259001	0.207043	0.330522
DDIT4L	115265	protein_coding	DNA damage inducible transcript 4 like	-0.456469	0.00218549	0.535766	3.19329e-05	0.418172	0.00165441	0.504098	0.000128096
DDN	23109	protein_coding	dendrin	-0.046719	0.812485	-0.187674	0.173315	-0.334123	0.00506751	-0.431666	0.000329968
DDOST	1650	protein_coding	dolichyl-diphosphooligosaccharide--protein glycosyltransferase non-catalytic subunit	0.0905636	0.187779	-0.16857	0.00286527	-0.0517606	0.467711	-0.0405312	0.642074
DDX1	1653	protein_coding	DEAD-box helicase 1	-0.0728187	0.313607	-0.0515965	0.478077	-0.148903	0.0075147	-0.00188632	0.988485
DDX12P	440081	transcribed_pseudogene	DEAD/H-box helicase 12, pseudogene	0.085161	0.559395	0.17673	0.127778	0.27518	0.00746686	0.169609	0.166283
DDX21	9188	protein_coding	DExD-box helicase 21	-0.298978	0.00405963	-0.11959	0.325665	-0.0414405	0.777689	0.0526362	0.749025
DDX39B	7919	protein_coding	DExD-box helicase 39B	0.106513	0.179343	0.219134	0.000472164	0.161218	0.0136422	0.00683946	0.962116
DDX49	54555	protein_coding	DEAD-box helicase 49	-0.0567417	0.598247	-0.076696	0.418553	0.0176136	0.883659	0.226145	0.00230819
DDX55	57696	protein_coding	DEAD-box helicase 55	0.102153	0.423803	0.294321	0.00131059	0.251588	0.00638693	0.148961	0.204349
DDX59	83479	protein_coding	DEAD-box helicase 59	-0.00461301	0.975561	0.0262064	0.839358	-0.104629	0.246818	-0.244486	0.0021633
DEAF1	10522	protein_coding	DEAF1 transcription factor	-0.150659	0.0648905	-0.216072	0.00219298	-0.253814	0.000143753	-0.150476	0.0591143
DEDD2	162989	protein_coding	death effector domain containing 2	-0.0949613	0.254583	0.00879515	0.943477	0.192261	0.00235879	0.169323	0.014351
DEF6	50619	protein_coding	DEF6 guanine nucleotide exchange factor	0.0621615	0.594396	-0.274228	0.000552489	-0.0952087	0.324584	-0.0447463	0.744174
DEGS1	8560	protein_coding	delta 4-desaturase, sphingolipid 1	-0.184175	0.00577262	-0.189901	0.00234418	-0.206472	0.000558583	-0.131649	0.0596271
DEK	7913	protein_coding	DEK proto-oncogene	-0.273999	0.00400099	-0.0144931	0.931837	-0.0360768	0.790221	0.1405	0.195107
DELE1	9812	protein_coding	DAP3 binding cell death enhancer 1	0.0684185	0.381243	-0.0356899	0.679589	-0.0612798	0.393881	-0.246406	1.80399e-05
DENND10	404636	protein_coding	DENN domain containing 10	0.322797	0.000348108	0.0617607	0.622878	-0.262131	0.00307929	-0.192723	0.058654
DENND10P1	55855	transcribed_pseudogene	DENND10 pseudogene 1	0.124017	0.402718	-0.0861306	0.572385	-0.342906	0.00178048	-0.273939	0.0271356
DENND1B	163486	protein_coding	DENN domain containing 1B	-0.00852269	0.966493	-0.144262	0.268335	-0.298095	0.00595965	-0.20227	0.0997187
DENND1C	79958	protein_coding	DENN domain containing 1C	0.0757893	0.454635	0.210185	0.00516168	0.192727	0.009879	-0.0521552	0.658624
DENND2B	6764	protein_coding	DENN domain containing 2B	-0.0404425	0.779703	-0.351374	3.83048e-05	-0.125388	0.216843	-0.172684	0.100524
DENND3	22898	protein_coding	DENN domain containing 3	-0.0655505	0.707307	-0.304059	0.00932619	-0.208508	0.0922584	-0.48478	5.08972e-06
DENND4B	9909	protein_coding	DENN domain containing 4B	0.115618	0.0924224	0.0796289	0.255914	0.0200662	0.823374	-0.161921	0.00870202
DENND5A	23258	protein_coding	DENN domain containing 5A	-0.292601	0.14597	-0.413563	0.018309	-0.382507	0.0275586	-0.587084	0.000277245
DENND5B	160518	protein_coding	DENN domain containing 5B	-0.174634	0.142948	-0.324533	0.000851549	-0.217531	0.0344112	-0.210943	0.0566973
DENR	8562	protein_coding	density regulated re-initiation and release factor	-0.0200257	0.90253	-0.0209049	0.899046	-0.247437	0.0081559	0.143595	0.208416
DEPP1	11067	protein_coding	DEPP1 autophagy regulator	-0.319851	0.00949948	-0.387166	0.000457247	-0.18091	0.145903	0.139386	0.349889
DESI2	51029	protein_coding	desumoylating isopeptidase 2	-0.146016	0.074388	-0.246541	0.00032879	-0.0851835	0.309652	-0.0326732	0.794374
DGKA	1606	protein_coding	diacylglycerol kinase alpha	-0.114193	0.617242	-0.00159245	0.995698	0.104997	0.612332	-0.480215	0.00256224
DGKE	8526	protein_coding	diacylglycerol kinase epsilon	0.0751345	0.578219	0.175116	0.0941933	0.285314	0.00185595	-0.1739	0.116499
DHCR24	1718	protein_coding	24-dehydrocholesterol reductase	-0.0937065	0.244437	-0.274419	4.94754e-06	-0.169036	0.00873435	-0.198767	0.00201897
DHCR7	1717	protein_coding	7-dehydrocholesterol reductase	-0.17189	0.0708818	-0.455054	9.17216e-10	-0.40048	7.72249e-08	-0.35233	5.36444e-06
DHFR	1719	protein_coding	dihydrofolate reductase	-0.16575	0.0262137	0.0419765	0.666659	-0.0283955	0.773416	0.307444	5.77922e-07
DHFRP1	573971	pseudogene	dihydrofolate reductase pseudogene 1	-0.171625	0.0281092	0.0325935	0.76681	-0.0469294	0.618948	0.294236	6.51631e-06
DHRS13	147015	protein_coding	dehydrogenase/reductase 13	-0.103487	0.349266	-0.151619	0.108374	-0.277147	0.000632732	-0.0779979	0.52799
DHRS7	51635	protein_coding	dehydrogenase/reductase 7	0.248567	0.0022419	-0.200175	0.0143304	-0.474003	9.0613e-12	-0.526926	3.69504e-13
DHTKD1	55526	protein_coding	dehydrogenase E1 and transketolase domain containing 1	0.130115	0.114787	-0.113511	0.15522	-0.189254	0.00661074	0.0584196	0.582723
DHX37	57647	protein_coding	DEAH-box helicase 37	-0.247043	0.000655824	-0.17154	0.0181596	-0.0683224	0.424589	-0.0652774	0.524354
DHX40	79665	protein_coding	DEAH-box helicase 40	0.0807807	0.564372	0.129768	0.266138	0.256141	0.00808138	-0.0263116	0.895043
DHX9	1660	protein_coding	DExH-box helicase 9	-0.245539	0.000472261	-0.130417	0.0868255	-0.0413334	0.662305	0.029619	0.807779
DICER1	23405	protein_coding	dicer 1, ribonuclease III	-0.359445	0.00258531	-0.458428	2.0507e-05	-0.21133	0.085991	0.0400686	0.848381
DIPK1A	388650	protein_coding	divergent protein kinase domain 1A	-0.282007	0.0193305	-0.0388988	0.829002	-0.00203613	0.992674	-0.335972	0.00233208
DLEU2	8847	lncRNA	deleted in lymphocytic leukemia 2	-0.0949425	0.630698	-0.0856535	0.656875	-0.374916	0.00494629	-0.0168045	0.954406
DLST	1743	protein_coding	dihydrolipoamide S-succinyltransferase	-0.0685348	0.49151	-0.0726231	0.429459	-0.190085	0.00826185	-0.2075	0.00587549
DMWD	1762	protein_coding	DM1 locus, WD repeat containing	-0.0889779	0.47858	-0.143113	0.174383	-0.0762237	0.516719	-0.265859	0.00448042
DMXL1	1657	protein_coding	Dmx like 1	-0.19031	0.220552	-0.389457	0.0018164	-0.243297	0.0710585	-0.24333	0.0843193
DNAAF4-CCPG1	100533483	lncRNA	DNAAF4-CCPG1 readthrough (NMD candidate)	0.13184	0.198175	-0.11941	0.226078	-0.315667	5.94565e-05	-0.255824	0.00291654
DNAAF5	54919	protein_coding	dynein axonemal assembly factor 5	-0.286734	0.00036641	-0.251015	0.00114976	-0.138934	0.102553	-0.0111505	0.947146
DNAH1	25981	protein_coding	dynein axonemal heavy chain 1	-0.0732777	0.721241	-0.274019	0.0566435	-0.0329097	0.877376	-0.378452	0.00536313
DNAJA4	55466	protein_coding	DnaJ heat shock protein family (Hsp40) member A4	0.107236	NA	0.456166	0.0104446	0.603664	0.000236932	0.43306	0.0147313
DNAJB6	10049	protein_coding	DnaJ heat shock protein family (Hsp40) member B6	-0.246652	0.000491638	0.0439053	0.654209	0.184092	0.00628708	0.0189971	0.888938
DNAJB9	4189	protein_coding	DnaJ heat shock protein family (Hsp40) member B9	-0.0736823	0.658621	-0.0720463	0.653411	-0.390218	0.000229344	-0.27618	0.0172124
DNAJC1	64215	protein_coding	DnaJ heat shock protein family (Hsp40) member C1	0.078215	0.291789	-0.27522	2.91838e-07	-0.441189	7.32449e-19	-0.279301	2.4778e-07
DNAJC10	54431	protein_coding	DnaJ heat shock protein family (Hsp40) member C10	0.0457012	0.704382	-0.13218	0.139422	-0.311887	2.13826e-05	-0.364433	4.23334e-07
DNAJC21	134218	protein_coding	DnaJ heat shock protein family (Hsp40) member C21	-0.13502	0.0861554	-0.118324	0.117822	-0.212178	0.00114646	-0.109074	0.185169
DNAJC4	3338	protein_coding	DnaJ heat shock protein family (Hsp40) member C4	0.0531878	0.694556	-0.21104	0.0252677	-0.317629	0.000174596	-0.286562	0.0016487
DNAJC5	80331	protein_coding	DnaJ heat shock protein family (Hsp40) member C5	-0.173564	0.0195077	-0.2265	0.000568269	-0.223418	0.000513294	-0.144502	0.0551098
DNASE1L1	1774	protein_coding	deoxyribonuclease 1 like 1	0.0624386	0.608927	-0.164269	0.0765866	-0.179061	0.0426877	-0.362573	9.7106e-06
DNM2	1785	protein_coding	dynamin 2	-0.0845303	0.178205	-0.146977	0.00468104	0.00317061	0.974304	0.0661312	0.325193
DNMT1	1786	protein_coding	DNA methyltransferase 1	-0.142987	0.00881361	0.00295433	0.976435	0.0724077	0.211718	0.035481	0.654701
DOCK2	1794	protein_coding	dedicator of cytokinesis 2	-0.172388	0.00656759	-0.103355	0.12137	-0.148772	0.0132272	-0.263942	2.22495e-06
DOCK4	9732	protein_coding	dedicator of cytokinesis 4	-0.196141	0.0597217	-0.509938	5.01208e-10	-0.221504	0.0172954	-0.135231	0.230768
DOCK8	81704	protein_coding	dedicator of cytokinesis 8	-0.125806	0.194013	-0.128131	0.155512	-0.0328073	0.778673	-0.274241	0.000391383
DOK5	55816	protein_coding	docking protein 5	-0.102872	0.613527	0.126474	0.480569	0.125684	0.467582	0.382336	0.00655112
DOLPP1	57171	protein_coding	dolichyldiphosphatase 1	-0.0722639	0.589529	-0.00759218	0.966463	0.0169869	0.91242	0.288292	0.00166451
DONSON	29980	protein_coding	DNA replication fork stabilization factor DONSON	-0.257283	0.00211382	-0.0825042	0.417672	-0.126704	0.15547	0.0493187	0.701438
DOP1B	9980	protein_coding	DOP1 leucine zipper like protein B	-0.0456325	0.816502	-0.133728	0.372562	-0.121469	0.409352	-0.425339	0.000310838
DOT1L	84444	protein_coding	DOT1 like histone lysine methyltransferase	0.0141565	0.910908	0.135455	0.0851263	0.203625	0.00377549	0.00494228	0.976039
DPF3	8110	protein_coding	double PHD fingers 3	0.0548127	0.648613	0.0315131	0.805355	0.236986	0.00203734	-0.132773	0.184054
DPM3	54344	protein_coding	dolichyl-phosphate mannosyltransferase subunit 3, regulatory	0.250226	0.00885547	0.0428084	0.759298	-0.0411576	0.750641	0.0662016	0.635525
DPP3	10072	protein_coding	dipeptidyl peptidase 3	-0.197071	0.00340359	-0.140655	0.0387448	-0.13187	0.0491846	-0.182298	0.00539865
DPP7	29952	protein_coding	dipeptidyl peptidase 7	-0.171181	0.0543708	-0.139205	0.111917	-0.226859	0.00326013	-0.262162	0.000600293
DPY19L1	23333	protein_coding	dpy-19 like C-mannosyltransferase 1	-0.212196	0.0224112	-0.283212	0.000595085	-0.0765455	0.473894	-0.283163	0.000550128
DPY19L2	283417	protein_coding	dpy-19 like 2	0.225035	0.285922	0.636993	4.12463e-05	0.861052	2.94044e-09	0.12776	0.612149
DPY19L2P2	349152	transcribed_pseudogene	DPY19L2 pseudogene 2	0.108134	0.649817	0.458888	0.0036832	0.429257	0.00604573	0.156361	0.489679
DPYD	1806	protein_coding	dihydropyrimidine dehydrogenase	0.118911	0.375224	-0.280725	0.00732267	-0.471193	4.21425e-07	-0.353352	0.000531136
DPYSL2	1808	protein_coding	dihydropyrimidinase like 2	-0.158592	0.014533	-0.25662	3.85107e-06	-0.0642473	0.373815	-0.215464	0.000179784
DR1	1810	protein_coding	down-regulator of transcription 1	-0.0280212	0.800435	0.109327	0.154579	0.13921	0.0495506	0.3893	8.04652e-11
DRAM2	128338	protein_coding	DNA damage regulated autophagy modulator 2	0.316818	0.00828091	0.0924128	0.540004	-0.0836049	0.574983	0.148069	0.315925
DRG1	4733	protein_coding	developmentally regulated GTP binding protein 1	0.139074	0.140038	0.128059	0.151747	0.106047	0.242563	0.212981	0.00858538
DROSHA	29102	protein_coding	drosha ribonuclease III	-0.0625762	0.522245	0.081666	0.342113	0.206504	0.00227322	0.124156	0.133117
DSE	29940	protein_coding	dermatan sulfate epimerase	-0.215713	0.162244	-0.438517	0.000421934	-0.635962	3.45539e-08	-0.39816	0.00208554
DST	667	protein_coding	dystonin	-0.384646	0.0335227	-0.582924	0.000208436	-0.481935	0.00265635	-0.246993	0.207304
DTD1	92675	protein_coding	D-aminoacyl-tRNA deacylase 1	0.321254	0.000472261	-0.0395643	0.781438	-0.2054	0.0295924	0.0404976	0.804659
DTL	51514	protein_coding	denticleless E3 ubiquitin protein ligase homolog	-0.274424	0.00249658	-0.167537	0.079563	-0.0322154	0.805812	0.071793	0.575563
DTWD1	56986	protein_coding	DTW domain containing 1	0.168406	0.236592	0.164601	0.216852	0.297505	0.00861964	0.0828645	0.643462
DTYMK	1841	protein_coding	deoxythymidylate kinase	-0.0190082	0.920137	0.0480963	0.773414	0.0333114	0.839462	0.291229	0.00725876
DUS1L	64118	protein_coding	dihydrouridine synthase 1 like	-0.0362482	0.739253	-0.161028	0.0283708	-0.19566	0.00439007	-0.0385827	0.736384
DUSP10	11221	protein_coding	dual specificity phosphatase 10	0.16502	0.384231	0.119373	0.534166	-0.344848	0.0201813	-0.669623	1.0573e-06
DUSP8P5	106903081	pseudogene	dual specificity phosphatase 8 pseudogene 5	0.503876	0.00215762	0.283007	0.108884	0.456456	0.00309913	0.0609628	0.832924
DYNC1H1	1778	protein_coding	dynein cytoplasmic 1 heavy chain 1	-0.452164	0.00493397	-0.539836	0.000247316	-0.411885	0.00691525	-0.171136	0.398152
DYNC1I2	1781	protein_coding	dynein cytoplasmic 1 intermediate chain 2	-0.0433615	0.68703	-0.0124841	0.922998	-0.193047	0.00609264	-0.174888	0.0229618
DYNC2H1	79659	protein_coding	dynein cytoplasmic 2 heavy chain 1	-0.516401	0.00402192	-0.315051	0.0952356	-0.103815	0.654888	-0.105241	0.696669
DYNC2LI1	51626	protein_coding	dynein cytoplasmic 2 light intermediate chain 1	0.126267	0.510355	0.230213	0.138291	0.214858	0.161116	0.403413	0.00367228
DYNLL2	140735	protein_coding	dynein light chain LC8-type 2	-0.0454371	0.762857	-0.31443	0.000719966	0.0325729	0.822093	-0.068717	0.63846
DYNLRB1	83658	protein_coding	dynein light chain roadblock-type 1	-0.00899379	0.958694	-0.115486	0.291015	-0.0454971	0.722299	-0.714369	1.21518e-19
DYNLT1	6993	protein_coding	dynein light chain Tctex-type 1	0.187379	0.217371	0.42664	0.000232723	0.0956383	0.547576	0.20249	0.172097
DYNLT3	6990	protein_coding	dynein light chain Tctex-type 3	0.0566192	0.666059	-0.570494	2.63589e-13	-0.101711	0.326505	-0.0610532	0.659716
DYRK2	8445	protein_coding	dual specificity tyrosine phosphorylation regulated kinase 2	-0.0424442	0.793257	0.207577	0.0516294	0.33542	0.000331643	0.300811	0.00229376
DZIP3	9666	protein_coding	DAZ interacting zinc finger protein 3	0.0990581	0.516127	0.0533381	0.754274	0.306721	0.00422694	0.287996	0.01196
EAF2	55840	protein_coding	ELL associated factor 2	0.246138	0.0359785	0.0867458	0.540614	0.0499144	0.7419	-0.338882	0.00137694
EBP	10682	protein_coding	EBP cholestenol delta-isomerase	0.0174715	0.908033	-0.108169	0.300713	-0.30214	0.000207129	-0.0699994	0.583482
ECE1	1889	protein_coding	endothelin converting enzyme 1	-0.16004	0.176692	-0.26153	0.00895542	-0.203531	0.0484751	-0.162963	0.155998
ECHDC2	55268	protein_coding	enoyl-CoA hydratase domain containing 2	0.296519	0.041256	0.384489	0.00268782	0.292658	0.0274204	0.00789521	0.979636
ECI2	10455	protein_coding	enoyl-CoA delta isomerase 2	0.000759239	0.996159	-0.0587588	0.576195	-0.375457	6.61014e-08	0.0755608	0.49548
ECT2	1894	protein_coding	epithelial cell transforming 2	0.0664413	0.567655	0.0796703	0.44956	-0.0944589	0.335329	0.222943	0.00797896
EDA2R	60401	protein_coding	ectodysplasin A2 receptor	-0.0398541	0.862397	0.110301	0.539238	0.400352	0.00199864	-0.0306926	0.910772
EDC3	80153	protein_coding	enhancer of mRNA decapping 3	0.030101	0.816976	0.00586071	0.969746	0.131597	0.126559	-0.238611	0.0036078
EDC4	23644	protein_coding	enhancer of mRNA decapping 4	-0.162045	0.0203092	-0.0827519	0.279267	0.117647	0.0844095	0.172546	0.00793259
EEA1	8411	protein_coding	early endosome antigen 1	-0.287355	0.007613	-0.133171	0.265299	-0.212222	0.0434778	-0.136976	0.28624
EEF1A1	1915	protein_coding	eukaryotic translation elongation factor 1 alpha 1	0.0869677	0.268584	-0.036952	0.687911	-0.214794	0.000303329	-0.0848932	0.274114
EEF1A1P11	440595	pseudogene	eukaryotic translation elongation factor 1 alpha 1 pseudogene 11	0.102259	0.230882	0.00643146	0.961448	-0.213419	0.00143354	-0.0492632	0.640951
EEF1A1P12	644604	pseudogene	eukaryotic translation elongation factor 1 alpha 1 pseudogene 12	0.116914	0.229855	-0.00683445	0.964203	-0.225637	0.00361349	-0.00768632	0.964542
EEF1A1P13	133283	pseudogene	eukaryotic translation elongation factor 1 alpha 1 pseudogene 13	0.104823	0.178511	0.00788779	0.949317	-0.222343	0.000269521	-0.0307235	0.780394
EEF1A1P19	100421796	pseudogene	eukaryotic translation elongation factor 1 alpha 1 pseudogene 19	0.0964676	0.262419	-0.027378	0.803603	-0.227203	0.000533273	-0.050935	0.6262
EEF1A1P4	100421854	pseudogene	eukaryotic translation elongation factor 1 alpha 1 pseudogene 4	0.0768034	0.549056	-0.0168462	0.918936	-0.24681	0.0067296	-0.0126043	0.949672
EEF1A1P5	158078	pseudogene	eukaryotic translation elongation factor 1 alpha 1 pseudogene 5	0.123995	0.0894192	0.0125001	0.912074	-0.213512	0.000375302	-0.0374587	0.709333
EEF1A1P6	221838	pseudogene	eukaryotic translation elongation factor 1 alpha 1 pseudogene 6	0.125639	0.121161	0.00509092	0.969971	-0.217162	0.00111384	-0.042552	0.694596
EEF1A1P9	441032	pseudogene	eukaryotic translation elongation factor 1 alpha 1 pseudogene 9	0.127696	0.137291	0.0205094	0.868565	-0.188948	0.0090258	0.00673133	0.966654
EEF1B2	1933	protein_coding	eukaryotic translation elongation factor 1 beta 2	0.13106	0.0972984	0.0716324	0.404928	-0.177011	0.00942988	-0.0146385	0.914632
EEF1G	1937	protein_coding	eukaryotic translation elongation factor 1 gamma	-0.0631845	0.511782	-0.188581	0.0084777	-0.261718	6.59544e-05	-0.0673312	0.491673
EEF2	1938	protein_coding	eukaryotic translation elongation factor 2	-0.0928773	0.123115	-0.203972	2.24875e-05	-0.1711	0.0004491	-0.00505175	0.963343
EEFSEC	60678	protein_coding	eukaryotic elongation factor, selenocysteine-tRNA specific	-0.0515756	0.678963	-0.25996	0.00148163	-0.166882	0.0555894	0.0103304	0.95484
EFCAB14	9813	protein_coding	EF-hand calcium binding domain 14	-0.23414	0.00336132	-0.29021	5.75648e-05	-0.103457	0.237458	-0.210161	0.00670121
EFHC1	114327	protein_coding	EF-hand domain containing 1	-0.023755	0.928435	0.142329	0.447424	0.390555	0.0061806	-0.104325	0.652919
EFR3A	23167	protein_coding	EFR3 homolog A	-0.0845137	0.542226	-0.265794	0.00881519	0.0631567	0.637743	-0.184709	0.105445
EGLN2	112398	protein_coding	egl-9 family hypoxia inducible factor 2	-0.160437	0.205461	-0.218484	0.0484644	-0.306576	0.00228483	-0.138205	0.299545
EHD1	10938	protein_coding	EH domain containing 1	-0.268535	0.0725822	-0.355908	0.00740862	-0.249392	0.0749768	-0.226365	0.133369
EHMT1	79813	protein_coding	euchromatic histone lysine methyltransferase 1	-0.18974	0.011225	-0.248361	0.000183723	-0.0990971	0.203603	-0.0130616	0.928834
EI24	9538	protein_coding	EI24 autophagy associated transmembrane protein	0.0230324	0.831471	-0.0626246	0.454872	-0.0638135	0.426361	0.309717	1.56725e-07
EIF2AK3	9451	protein_coding	eukaryotic translation initiation factor 2 alpha kinase 3	0.0156973	0.913082	-0.0633627	0.566326	-0.0890156	0.361693	-0.280391	0.000355422
EIF2D	1939	protein_coding	eukaryotic translation initiation factor 2D	-0.0312715	0.763087	-0.192572	0.00326745	-0.196158	0.00202547	-0.0846887	0.324201
EIF2S2	8894	protein_coding	eukaryotic translation initiation factor 2 subunit beta	0.0435184	0.67981	0.100285	0.223308	-0.0484308	0.605901	0.193886	0.00644505
EIF2S2P4	728350	pseudogene	eukaryotic translation initiation factor 2 subunit 2 beta pseudogene 4	0.0954581	0.364582	0.149873	0.0894975	0.0198827	0.877852	0.227037	0.00559733
EIF3C	8663	protein_coding	eukaryotic translation initiation factor 3 subunit C	-0.197711	0.00314863	-0.272849	4.45443e-06	-0.215353	0.000387938	0.0360233	0.732091
EIF3CL	728689	protein_coding	eukaryotic translation initiation factor 3 subunit C like	-0.194941	0.00386365	-0.267549	8.21638e-06	-0.217718	0.000356517	0.0419356	0.675754
EIF3F	8665	protein_coding	eukaryotic translation initiation factor 3 subunit F	0.0469117	0.608573	-0.100221	0.167327	-0.171386	0.00659358	0.0598236	0.508616
EIF3L	51386	protein_coding	eukaryotic translation initiation factor 3 subunit L	0.0175266	0.828847	-0.19337	2.79387e-05	-0.307372	4.75347e-13	-0.0983324	0.0748684
EIF4A2	1974	protein_coding	eukaryotic translation initiation factor 4A2	0.10697	0.145813	0.234373	5.88886e-05	0.0976355	0.15531	-0.315464	1.08374e-08
EIF4B	1975	protein_coding	eukaryotic translation initiation factor 4B	0.0554751	0.493388	-0.13489	0.0312185	-0.164221	0.00506012	-0.0680494	0.384918
EIF4BP6	645579	pseudogene	eukaryotic translation initiation factor 4B pseudogene 6	0.00698513	0.953424	-0.152409	0.0194758	-0.176889	0.00401291	-0.0398164	0.697172
EIF4E3	317649	protein_coding	eukaryotic translation initiation factor 4E family member 3	0.129914	0.144785	-0.0397989	0.725179	-0.264346	0.000178499	0.00166827	0.991971
EIF4G1	1981	protein_coding	eukaryotic translation initiation factor 4 gamma 1	-0.256675	4.39979e-06	-0.206134	0.000223811	-0.15602	0.00702837	-0.100215	0.135365
EIF4G2	1982	protein_coding	eukaryotic translation initiation factor 4 gamma 2	-0.0961	0.157849	-0.15431	0.00760025	-0.196155	0.000262124	-0.0854877	0.211439
EIF4G3	8672	protein_coding	eukaryotic translation initiation factor 4 gamma 3	-0.124453	0.258744	-0.317501	0.000165873	-0.143174	0.137487	-0.227263	0.0138039
EIF5B	9669	protein_coding	eukaryotic translation initiation factor 5B	-0.238897	0.00870041	-0.147774	0.122669	-0.190517	0.031329	0.0649041	0.612572
EIPR1	7260	protein_coding	EARP complex and GARP complex interacting protein 1	0.0424433	0.782114	-0.00942058	0.958689	0.107806	0.331768	0.282863	0.00293103
ELAC2	60528	protein_coding	elaC ribonuclease Z 2	-0.142259	0.0400139	-0.181108	0.00347206	-0.103468	0.127074	-0.0433655	0.653999
ELK3	2004	protein_coding	ETS transcription factor ELK3	-0.140512	0.373176	-0.264152	0.0401091	-0.640136	2.19133e-09	-0.484427	1.47309e-05
ELL	8178	protein_coding	elongation factor for RNA polymerase II	-0.154307	0.227431	-0.371982	0.000179329	-0.15638	0.178031	-0.130372	0.327782
ELL2	22936	protein_coding	elongation factor for RNA polymerase II 2	-0.00183325	0.99276	-0.277372	0.00437078	-0.113112	0.324584	-0.372332	4.86076e-05
ELMO2	63916	protein_coding	engulfment and cell motility 2	-0.0560231	0.670087	-0.112356	0.286283	-0.156609	0.0985798	-0.275046	0.00220159
ELOA	6924	protein_coding	elongin A	-0.0736609	0.357456	-0.0483932	0.55761	-0.210894	0.00025572	-0.0854402	0.277334
ELOVL4	6785	protein_coding	ELOVL fatty acid elongase 4	-0.120865	0.277897	-0.130887	0.198102	-0.260254	0.00238304	-0.233594	0.0120004
ELOVL7	79993	protein_coding	ELOVL fatty acid elongase 7	-0.298867	0.00887532	-0.0742209	0.61469	0.0243234	0.88672	-0.076549	0.643754
ELP2	55250	protein_coding	elongator acetyltransferase complex subunit 2	0.118967	0.113563	0.0178416	0.86995	-0.0433034	0.609512	-0.235732	0.000204177
EMB	133418	protein_coding	embigin	-0.128853	0.265886	-0.282485	0.00205276	-0.337284	9.96308e-05	-0.271071	0.00310057
EMBP1	647121	transcribed_pseudogene	embigin pseudogene 1	-0.18351	0.19784	-0.216497	0.0913848	-0.354047	0.00171102	-0.253853	0.047978
EMC1	23065	protein_coding	ER membrane protein complex subunit 1	-0.21715	0.000585934	-0.129092	0.050523	-0.042166	0.603755	-0.121735	0.0823413
EMC10	284361	protein_coding	ER membrane protein complex subunit 10	-0.119205	0.174288	-0.19353	0.00892382	-0.15297	0.0439241	-0.0264875	0.84073
EMID1	129080	protein_coding	EMI domain containing 1	-0.198599	0.113873	-0.374552	0.000254686	-0.211613	0.058392	-0.106275	0.482338
EMILIN1	11117	protein_coding	elastin microfibril interfacer 1	-0.169452	0.090584	-0.323945	7.91233e-05	-0.168562	0.0664476	-0.442697	1.31979e-08
EML2	24139	protein_coding	EMAP like 2	0.244786	0.0232005	0.120786	0.313602	-0.167814	0.122172	-0.403574	2.55238e-05
EML3	256364	protein_coding	EMAP like 3	0.00247369	0.987784	-0.0398086	0.732695	-0.116352	0.17514	-0.269432	0.000306037
EMP3	2014	protein_coding	epithelial membrane protein 3	-0.153664	0.236282	-0.817759	1.23984e-19	-1.15251	3.07908e-40	-1.3112	1.02086e-48
ENAH	55740	protein_coding	ENAH actin regulator	0.0122446	0.956973	-0.348649	0.00350544	-0.26246	0.0323921	-0.786272	7.04516e-13
ENC1	8507	protein_coding	ectodermal-neural cortex 1	-0.175553	0.345387	-0.042254	0.861579	0.364277	0.00892233	0.102962	0.640561
ENGASE	64772	protein_coding	endo-beta-N-acetylglucosaminidase	0.233521	0.125229	0.355486	0.00592973	0.369936	0.00306151	0.203035	0.195392
ENO2	2026	protein_coding	enolase 2	0.0666546	0.507	0.120096	0.146917	-0.0231454	0.836846	-0.243182	0.000581736
ENSA	2029	protein_coding	endosulfine alpha	-0.0454767	0.67582	-0.0481815	0.641489	-0.288746	1.78966e-05	-0.123956	0.142496
ENSAP2	319114	pseudogene	endosulfine alpha pseudogene 2	-0.0859476	0.555666	-0.0889795	0.511303	-0.301263	0.00286129	-0.109227	0.45224
[truncated: 2,393 more rows]

## Sheet: RPMI 8226_MM.1S_N1
					RPMI 8226				MM.1S
[truncated: 480 more rows]

## Sheet: RPMI 8226_MM.1S_N2
				RPMI 8226				MM.1S
[truncated: 1,238 more rows]
