# Supplementary material for: Identification of NOTCH-driven matrisome-associated genes as prognostic indicators of multiple myeloma patient survival
Source: Blood Cancer J. 2023 Sep 5;13(1):134. doi: 10.1038/s41408-023-00907-6 (PMC10480158; doi:10.1038/s41408-023-00907-6)
Supplement: Supplementary file 3 — Supplemental Table 2 [file 41408_2023_907_MOESM3_ESM.xlsx]

## Sheet: RPMI N1 up
Division	Category	Gene Symbol	Gene Name	shN2 #1 [log2FC]	shN2 #2 [log2FC]
Core matrisome	ECM Glycoproteins	CRIM1	cysteine rich transmembrane BMP regulator 1 (chordin-like)		0.170877
		EMID1	EMI domain containing 1		0.79226
		FN1	fibronectin 1	0.289701
		GAS6	growth arrest-specific 6		0.287711
		IGFBP2	insulin-like growth factor binding protein 2, 36kDa	0.705424	0.741465
		LAMA5	laminin, alpha 5		0.260389
		LAMC1	laminin, gamma 1 (formerly LAMB2)		0.433843
		LGI2	leucine-rich repeat LGI family, member 2		0.586331
		LTBP1	latent transforming growth factor beta binding protein 1		0.470203
		LTBP3	latent transforming growth factor beta binding protein 3		0.367779
		LTBP4	latent transforming growth factor beta binding protein 4	0.22384	0.507162
		MATN2	matrilin 2		0.400944
		RELN	reelin	0.403946
		THBS2	thrombospondin 2	0.294396	1.01134
		TSKU	tsukushi small leucine rich proteoglycan homolog (Xenopus laevis)		0.268627
		ZP1	zona pellucida glycoprotein 1 (sperm receptor)	0.542901	1.01701
	Collagens	COL13A1	collagen, type XIII, alpha 1		0.699653
		COL24A1	collagen, type XXIV, alpha 1		0.701534
		COL5A1	collagen, type V, alpha 1		0.760349
	Proteoglycans	CHAD	chondroadherin		0.648506
Matrisome-associated	ECM-affiliated Proteins	ANXA1	annexin A1		0.717778
		ANXA2	annexin A2		0.144236
		ANXA5	annexin A5		0.178667
		C1QA	complement component 1, q subcomponent, A chain		0.9128
		CLEC2D	C-type lectin domain family 2, member D		0.337574
		CLEC7A	C-type lectin domain family 7, member A	0.222299
		ELFN2	extracellular leucine-rich repeat and fibronectin type III domain containing 2	0.248655	0.233848
		SFTPA1	surfactant protein A1		0.758248
		GPC1	glypican 1		0.38931
		PARM1	prostate androgen-regulated mucin-like protein 1		0.707249
		PLXNA2	plexin A2		0.451866
		PLXNA4	plexin A4		1.97996
		PLXND1	plexin D1	0.300837	0.447671
		PLXNB2	plexin B2		0.157362
		SDC1	syndecan 1		0.224695
		SEMA3C	sema domain, immunoglobulin domain (Ig), short basic domain, secreted, (semaphorin) 3C	0.266207
		SEMA7A	semaphorin 7A, GPI membrane anchor (John Milton Hagen blood group)		0.792483
	ECM Regulators	ADAM15	ADAM metallopeptidase domain 15		0.328884
		ADAM19	ADAM metallopeptidase domain 19 (meltrin beta)		0.42654
		ADAMTSL2	ADAMTS-like 2		0.59304
		BMP1	bone morphogenetic protein 1		0.315633
		CD109	CD109 molecule		0.475879
		CST3	cystatin C		0.323609
		CSTB	cystatin B (stefin B)		0.401703
		CTSC	cathepsin C		0.154081
		CTSF	cathepsin F		0.73565
		CTSZ	cathepsin Z		0.390181
		MMP17	matrix metallopeptidase 17 (membrane-inserted)		0.714015
		FAM20B	family with sequence similarity 20, member B		0.182295
		PRSS1	protease, serine, 1 (trypsin 1)		0.602388
		PRSS2	protease, serine, 2 (trypsin 2)		0.85519
		TMPRSS15	protease, serine, 7 (enterokinase)		1.41985
		SERPINB6	serpin peptidase inhibitor, clade B (ovalbumin), member 6		0.434832
		SERPINE1	serpin peptidase inhibitor, clade E (nexin, plasminogen activator inhibitor type 1), member 1	0.495109	2.74121
		SERPINE2	serpin peptidase inhibitor, clade E (nexin, plasminogen activator inhibitor type 1), member 2		0.41966
		ST14	suppression of tumorigenicity 14 (colon carcinoma)		0.122231
		SULF2	sulfatase 2		0.290739
	Secreted Factors	AMH	anti-Mullerian hormone		0.470774
		BMP6	bone morphogenetic protein 6	0.272351
		BMP7	bone morphogenetic protein 7	0.224071	0.233536
		BMP8A	bone morphogenetic protein 8a		0.612235
		CCBE1	collagen and calcium binding EGF domains 1		0.783426
		CCL22	chemokine (C-C motif) ligand 22		0.709023
		EDA	ectodysplasin A		0.347929
		EGFL7	EGF-like-domain, multiple 7	0.314823	0.549779
		FGF13	fibroblast growth factor 13		0.37479
		FGF17	fibroblast growth factor 17		0.836033
		GDF11	growth differentiation factor 11		0.26315
		IL16	interleukin 16 (lymphocyte chemoattractant factor)	0.255568	0.84217
		IL17D	interleukin 17D		0.589447
		IL24	interleukin 24		0.647392
		LEFTY1	left-right determination factor 1		1.05214
		LEFTY2	left-right determination factor 2	0.99666	1.85294
		LTB	lymphotoxin beta (TNF superfamily, member 3)		0.626063
		PDGFA	platelet-derived growth factor alpha polypeptide		2.4411
		PDGFB	platelet-derived growth factor beta polypeptide (simian sarcoma viral (v-sis) oncogene homolog)	0.580711	0.785927
		TGFA	transforming growth factor, alpha	0.236895	0.238722
		VEGFA	vascular endothelial growth factor A	0.211607	0.161567
		WNT10A	wingless-type MMTV integration site family, member 10A	0.414426	0.469229
		WNT5B	wingless-type MMTV integration site family, member 5B		0.543307
		WNT7B	wingless-type MMTV integration site family, member 7B		0.554337
		NTF3	neurotrophin 3		0.859766
		S100A10	S100 calcium binding protein A10		0.252205
		S100A4	S100 calcium binding protein A4		0.230668
		S100Z	S100 calcium binding protein Z		0.523491
		ANXA2P2	annexin A2 pseudogene 2		0.219723

## Sheet: RPMI N1 Down
Division	Category	Gene Symbol	Gene Name	shN2 #1 [log2FC]	shN2 #2 [log2FC]
Core matrisome	ECM Glycoproteins	AGRN	agrin		-0.910066
		IGFBP3	insulin-like growth factor binding protein 3	-0.327067	-0.75322
		IGFBP4	insulin-like growth factor binding protein 4	-1.36429	-2.33095
		LRG1	leucine-rich alpha-2-glycoprotein 1	-0.340188	-0.880616
		MFAP1	microfibrillar-associated protein 1		-0.235175
		MFAP3	microfibrillar-associated protein 3		-0.174896
		NTNG2	netrin G2		-0.743567
		PXDNL	peroxidasin homolog (Drosophila)-like		-0.475376
		SPP1	secreted phosphoprotein 1	-1.6302	-1.47096
		TNXB	tenascin XB		-0.61342
		VWA5A	von Willebrand factor A domain containing 5A		-0.570891
	Collagens	COL16A1	collagen, type XVI, alpha 1		-0.605038
		COL9A2	collagen, type IX, alpha 2		-0.421224
	Proteoglycans	HAPLN3	hyaluronan and proteoglycan link protein 3	-0.645272	-1.3555
		SRGN	serglycin	-0.15932	-0.613604
Matrisome-associated	ECM-affiliated Proteins	ANXA4	annexin A4		-0.4232
		CLEC2B	C-type lectin domain family 2, member B		-0.521626
		LGALS1	lectin, galactoside-binding, soluble, 1		-0.284231
		LGALS9	lectin, galactoside-binding, soluble, 9	-0.231797	-1.47806
		LGALS9B	lectin, galactoside-binding, soluble, 9B		-0.850237
		LGALS9C	lectin, galactoside-binding, soluble, 9C		-0.979211
		LMAN1	lectin, mannose-binding, 1		-0.166704
		MUC1	mucin 1, cell surface associated	-0.563455	-0.523621
		MUC21	mucin 21, cell surface associated		-0.65598
		MUC3A	mucin 3A, cell surface associated		-0.523938
		PLXNA1	plexin A1		-0.173367
		SEMA3A	sema domain, immunoglobulin domain (Ig), short basic domain, secreted, (semaphorin) 3A		-0.385986
		SEMA4A	sema domain, immunoglobulin domain (Ig), transmembrane domain (TM) and short cytoplasmic domain, (semaphorin) 4A		-0.26003
		SEMA4B	sema domain, immunoglobulin domain (Ig), transmembrane domain (TM) and short cytoplasmic domain, (semaphorin) 4B		-0.44888
		SEMA6A	sema domain, transmembrane domain (TM), and cytoplasmic domain, (semaphorin) 6A		-0.816465
		SEMA6D	sema domain, transmembrane domain (TM), and cytoplasmic domain, (semaphorin) 6D		-0.848183
	ECM Regulators	ADAM10	ADAM metallopeptidase domain 10		-0.338724
		ADAM17	ADAM metallopeptidase domain 17		-0.4554
		ADAM28	ADAM metallopeptidase domain 28		-0.627689
		ADAM8	ADAM metallopeptidase domain 8		-0.472216
		ADAM9	ADAM metallopeptidase domain 9 (meltrin gamma)		-0.189977
		ADAMTSL4	ADAMTS-like 4		-0.747442
		CTSA	cathepsin A		-0.190821
		CTSB	cathepsin B		-0.317022
		CTSS	cathepsin S	-0.210333	-0.631557
		EGLN3	egl nine homolog 3 (C. elegans)		-0.700897
		FAM20A	family with sequence similarity 20, member A	-0.231417
		HPSE	heparanase	-0.426972	-1.04479
		KY	kyphoscoliosis peptidase		-0.954041
		MMP13	matrix metallopeptidase 13 (collagenase 3)	-0.823608	-4.08768
		NGLY1	N-glycanase 1		-0.205902
		OGFOD1	2-oxoglutarate and iron-dependent oxygenase domain containing 1		-0.139478
		PLOD1	procollagen-lysine 1, 2-oxoglutarate 5-dioxygenase 1		-0.337893
		PLOD2	procollagen-lysine, 2-oxoglutarate 5-dioxygenase 2		-1.03501
		SERPINB1	serpin peptidase inhibitor, clade B (ovalbumin), member 1	-0.2929	-0.271246
		SERPINB8	serpin peptidase inhibitor, clade B (ovalbumin), member 8		-0.583876
		SERPING1	serpin peptidase inhibitor, clade G (C1 inhibitor), member 1		-2.6547
		SERPINI1	serpin peptidase inhibitor, clade I (neuroserpin), member 1		-0.332658
		TGM2	transglutaminase 2 (C polypeptide, protein-glutamine-gamma-glutamyltransferase)		-0.606597
		TIMP2	TIMP metallopeptidase inhibitor 2		-0.276783
	Secreted Factors	ANGPT1	angiopoietin 1		-0.309615
		ANGPTL4	angiopoietin-like 4		-0.618706
		ANGPTL6	angiopoietin-like 6		-0.668202
		CBLN3	cerebellin 3 precursor		-0.554242
		CCL2	chemokine (C-C motif) ligand 2	-1.42263	-1.9497
		CCL3	chemokine (C-C motif) ligand 3	-0.836766	-1.72168
		CCL3L3	chemokine (C-C motif) ligand 3-like 3		-1.48816
		CCL5	chemokine (C-C motif) ligand 5	-0.959819	-2.59732
		CCL8	chemokine (C-C motif) ligand 8	-2.27442	-3.68038
		CHRD	chordin		-0.630338
		CXCL10	chemokine (C-X-C motif) ligand 10	-1.00462	-4.66143
		CXCL11	chemokine (C-X-C motif) ligand 11		-2.00101
		CXCL12	chemokine (C-X-C motif) ligand 12 (stromal cell-derived factor 1)	-0.396677	-1.0577
		CXCL9	chemokine (C-X-C motif) ligand 9	-1.96918	-4.21284
		FLT3LG	fms-related tyrosine kinase 3 ligand		-0.569272
		GDNF	glial cell derived neurotrophic factor		-0.552992
		IGF1	insulin-like growth factor 1 (somatomedin C)	-0.500091	-1.0888
		IL10	interleukin 10	-1.45068	-1.91
		IL15	interleukin 15		-0.677837
		IL19	interleukin 19		-1.2177
		IL1RN	interleukin 1 receptor antagonist		-1.7163
		IL23A	interleukin 23, alpha subunit p19		-0.799575
		MDK	midkine (neurite growth-promoting factor 2)		-0.617915
		MEGF8	multiple EGF-like-domains 8		-0.2968
		MEGF9	multiple EGF-like-domains 9		-0.257449
		PIK3IP1	phosphoinositide-3-kinase interacting protein 1		-0.390525
		S100A11	S100 calcium binding protein A11	-0.203155
		S100A6	S100 calcium binding protein A6		-0.736647
		S100A9	S100 calcium binding protein A9	-0.580397	0.65026
		THPO	thrombopoietin		-0.873911
		TNFSF10	tumor necrosis factor (ligand) superfamily, member 10	-0.69707	-3.13824
		TNFSF13	tumor necrosis factor (ligand) superfamily, member 13		-0.311937
		TNFSF13B	tumor necrosis factor (ligand) superfamily, member 13b	-1.56316	-3.15281
		WNT5A	wingless-type MMTV integration site family, member 5A	-0.688308	-0.553271
		WNT9A	wingless-type MMTV integration site family, member 9A		-0.391084
		HGF	hepatocyte growth factor (hepapoietin A	-0.448135	-2.26509
		TNXA	tenascin XA pseudogene		-0.700713
		TNFSF12-TNFSF13	TNFSF12-TNFSF13 readthrough		-0.433645

## Sheet: RPMI N2 up
Division	Category	Gene Symbol	Gene Name	shN2 #1 [log2FC]	shN2 #2 [log2FC]
Core matrisome	ECM Glycoproteins	CRIM1	cysteine rich transmembrane BMP regulator 1 (chordin-like)	0.269489
		DMBT1	deleted in malignant brain tumors 1		0.584439
		EMID1	EMI domain containing 1	1.19949	0.995046
		GAS6	growth arrest-specific 6	0.367364	0.337695
		SPON2	spondin 2, extracellular matrix protein	0.558602
		TGFBI	transforming growth factor, beta-induced, 68kDa	0.729495	0.850583
		THBS2	thrombospondin 2	0.693955	0.795289
		THBS3	thrombospondin 3	0.393142
		ZP1	zona pellucida glycoprotein 1 (sperm receptor)	0.857615	0.694196
	Collagens	COL24A1	collagen, type XXIV, alpha 1	0.745935
		COL5A1	collagen, type V, alpha 1		0.755724
		COL9A3	collagen, type IX, alpha 3		0.249632
	Proteoglycans	CHAD	chondroadherin		0.606384
Matrisome-associated	ECM-affiliated Proteins	ANXA5	annexin A5	0.192362
		C1QA	complement component 1, q subcomponent, A chain	0.576603	0.76954
		CLEC7A	C-type lectin domain family 7, member A		0.349306
		SDC1	syndecan 1		0.150946
		SEMA3D	sema domain, immunoglobulin domain (Ig), short basic domain, secreted, (semaphorin) 3D	0.386451
		SEMA4C	sema domain, immunoglobulin domain (Ig), transmembrane domain (TM) and short cytoplasmic domain, (semaphorin) 4C		0.297915
		SFTPA1	surfactant protein A1		0.923991
		SFTPA2	surfactant protein A2		0.385085
	ECM Regulators	ADAM11	ADAM metallopeptidase domain 11		0.629365
		ADAM15	ADAM metallopeptidase domain 15	0.340807	0.144319
		ADAM19	ADAM metallopeptidase domain 19 (meltrin beta)		0.633625
		BMP1	bone morphogenetic protein 1	0.307773
		CD109	CD109 molecule	0.448161
		CST3	cystatin C	0.420805
		CSTB	cystatin B (stefin B)	0.366464	0.411223
		CTSC	cathepsin C		0.254599
		CTSF	cathepsin F	0.939954	0.605241
		CTSZ	cathepsin Z	0.189223	0.429478
		FAM20A	family with sequence similarity 20, member A		0.276811
		FAM20B	family with sequence similarity 20, member B	0.192769	0.32859
		TMPRSS15	protease, serine, 7 (enterokinase)	1.64585	0.742228
		SERPINB6	serpin peptidase inhibitor, clade B (ovalbumin), member 6	0.363376	0.277502
		SERPINE1	serpin peptidase inhibitor, clade E (nexin, plasminogen activator inhibitor type 1), member 1	0.559405	2.13344
		SERPINE2	serpin peptidase inhibitor, clade E (nexin, plasminogen activator inhibitor type 1), member 2	0.72609
		SULF2	sulfatase 2	0.216678
		TIMP1	TIMP metallopeptidase inhibitor 1	0.220978	0.310004
	Secreted Factors	AMH	anti-Mullerian hormone	0.707951
		BMP6	bone morphogenetic protein 6	0.225165
		BMP8A	bone morphogenetic protein 8a	0.797714	0.368405
		CCBE1	collagen and calcium binding EGF domains 1		1.39797
		CCL22	chemokine (C-C motif) ligand 22		0.697211
		EDA	ectodysplasin A	0.293614
		EGFL7	EGF-like-domain, multiple 7	0.561883	0.369868
		FGF13	fibroblast growth factor 13	0.464075
		FGF17	fibroblast growth factor 17		0.822035
		GDF11	growth differentiation factor 11		0.286561
		S100A1	S100 calcium binding protein A1	0.62851
		S100A10	S100 calcium binding protein A10	0.47758
		S100A11	S100 calcium binding protein A11		0.180336
		S100A4	S100 calcium binding protein A4	0.32448	0.196538
		S100A9	S100 calcium binding protein A9	1.06531	0.958003
		TGFB1	transforming growth factor, beta 1	0.251617
		TNFSF4	tumor necrosis factor (ligand) superfamily, member 4	0.621027	0.631704
		VEGFA	vascular endothelial growth factor A	0.31926	0.363889
		WNT10A	wingless-type MMTV integration site family, member 10A		0.461233
		WNT5B	wingless-type MMTV integration site family, member 5B	0.717036	0.528704
		WNT7B	wingless-type MMTV integration site family, member 7B	0.615555
		WNT8B	wingless-type MMTV integration site family, member 8B	0.583014
		ANXA2P2	annexin A2 pseudogene 2	0.191403

## Sheet: RPMI N2 Down
Division	Category	Gene Symbol	Gene Name	shN2 #1 [log2FC]	shN2 #2 [log2FC]
Core matrisome	ECM Glycoproteins	AGRN	agrin	-1.08051	-0.713897
		ECM1	extracellular matrix protein 1		-0.613926
		FN1	fibronectin 1	-0.719765
		IGFBP3	insulin-like growth factor binding protein 3	-0.725379	-0.77562
		IGFBP4	insulin-like growth factor binding protein 4	-2.30868	-2.07542
		LRG1	leucine-rich alpha-2-glycoprotein 1	-0.947845	-0.621402
		MFAP1	microfibrillar-associated protein 1	-0.306461	-0.238959
		MFAP3	microfibrillar-associated protein 3		-0.207319
		NTNG2	netrin G2	-0.774034	-0.767616
		PXDN	peroxidasin homolog (Drosophila)	-0.136697
		PXDNL	peroxidasin homolog (Drosophila)-like		-0.477254
		SPP1	secreted phosphoprotein 1	-1.16312
		VWA5A	von Willebrand factor A domain containing 5A	-0.710561
	Collagens	COL16A1	collagen, type XVI, alpha 1	-0.850349	-0.507487
	Proteoglycans	HAPLN3	hyaluronan and proteoglycan link protein 3	-1.39944	-0.866825
		SRGN	serglycin	-0.52285	-0.38481
Matrisome-associated	ECM-affiliated Proteins	ANXA4	annexin A4	-0.485066	-0.40688
		LGALS1	lectin, galactoside-binding, soluble, 1		-0.35344
		LGALS2	lectin, galactoside-binding, soluble, 2	-0.641189
		LGALS9	lectin, galactoside-binding, soluble, 9	-2.04544	-0.932368
		LGALS9B	lectin, galactoside-binding, soluble, 9B	-1.12829
		LGALS9C	lectin, galactoside-binding, soluble, 9C	-1.2866	-0.496374
		MUC1	mucin 1, cell surface associated	-0.353028
		MUC21	mucin 21, cell surface associated	-0.610865
		PLXNA1	plexin A1		-0.170379
		SDC2	syndecan 2	-0.538893
		SEMA3A	sema domain, immunoglobulin domain (Ig), short basic domain, secreted, (semaphorin) 3A	-0.501418
		SEMA4B	sema domain, immunoglobulin domain (Ig), transmembrane domain (TM) and short cytoplasmic domain, (semaphorin) 4B	-0.514685	-0.220649
		SEMA4F	sema domain, immunoglobulin domain (Ig), transmembrane domain (TM) and short cytoplasmic domain, (semaphorin) 4F	-0.663754
		SEMA6A	sema domain, transmembrane domain (TM), and cytoplasmic domain, (semaphorin) 6A	-0.491419	-0.662078
		SEMA6D	sema domain, transmembrane domain (TM), and cytoplasmic domain, (semaphorin) 6D	-0.557498	-0.703682
	ECM Regulators	ADAM10	ADAM metallopeptidase domain 10	-0.180111	-0.207391
		ADAM17	ADAM metallopeptidase domain 17	-0.453156	-0.603129
		ADAM23	ADAM metallopeptidase domain 23	-0.425086	-0.698951
		ADAM8	ADAM metallopeptidase domain 8	-0.45712	-0.380809
		ADAMTSL4	ADAMTS-like 4	-0.723102
		CTSA	cathepsin A	-0.186892
		CTSB	cathepsin B	-0.7095	-0.141245
		CTSS	cathepsin S	-0.389144
		EGLN1	egl nine homolog 1 (C. elegans)	-0.250996	-0.594466
		EGLN3	egl nine homolog 3 (C. elegans)		-0.720381
		HPSE	heparanase	-0.93443	-1.14599
		HYAL2	hyaluronoglucosaminidase 2	-0.254462
		ITIH4	inter-alpha (globulin) inhibitor H4 (plasma Kallikrein-sensitive glycoprotein)		-0.72855
		KY	kyphoscoliosis peptidase	-0.919004	-0.874601
		MMP13	matrix metallopeptidase 13 (collagenase 3)	-4.95131	-2.38085
		MMP15	matrix metallopeptidase 15 (membrane-inserted)	-0.259437
		NGLY1	N-glycanase 1	-0.23686	-0.199003
		OGFOD1	2-oxoglutarate and iron-dependent oxygenase domain containing 1	-0.266304
		PLOD1	procollagen-lysine 1, 2-oxoglutarate 5-dioxygenase 1	-0.433612	-0.377443
		PLOD2	procollagen-lysine, 2-oxoglutarate 5-dioxygenase 2	-0.977826	-0.77026
		SERPINB1	serpin peptidase inhibitor, clade B (ovalbumin), member 1	-0.33083
		SERPINB8	serpin peptidase inhibitor, clade B (ovalbumin), member 8	-0.825799
		SERPING1	serpin peptidase inhibitor, clade G (C1 inhibitor), member 1	-2.60288	-2.38908
		SERPINH1	serpin peptidase inhibitor, clade H (heat shock protein 47), member 1, (collagen binding protein 1)	-0.20103	-0.246795
		SERPINI1	serpin peptidase inhibitor, clade I (neuroserpin), member 1	-0.329268
		TGM2	transglutaminase 2 (C polypeptide, protein-glutamine-gamma-glutamyltransferase)	-0.574282
		TIMP2	TIMP metallopeptidase inhibitor 2	-0.164446	-0.245314
	Secreted Factors	ANGPTL6	angiopoietin-like 6	-1.01158	-0.589874
		CBLN3	cerebellin 3 precursor	-0.462461	-0.529002
		CCL19	chemokine (C-C motif) ligand 19	-0.738217
		CCL2	chemokine (C-C motif) ligand 2	-2.48397	-1.19076
		CCL3	chemokine (C-C motif) ligand 3	-2.76076	-1.95033
		CCL3L3	chemokine (C-C motif) ligand 3-like 3	-1.71895	-1.45246
		CCL4	chemokine (C-C motif) ligand 4	-1.09181	-0.676686
		CCL5	chemokine (C-C motif) ligand 5	-2.89508	-1.9741
		CCL8	chemokine (C-C motif) ligand 8	-3.69709	-3.53971
		CXCL10	chemokine (C-X-C motif) ligand 10	-5.60919	-2.75164
		CXCL11	chemokine (C-X-C motif) ligand 11	-2.22619	-1.98244
		CXCL12	chemokine (C-X-C motif) ligand 12 (stromal cell-derived factor 1)	-1.22669	-0.555511
		CXCL9	chemokine (C-X-C motif) ligand 9	-4.86994	-3.23893
		FLT3LG	fms-related tyrosine kinase 3 ligand	-0.47365
		CXCL8	interleukin 8	-0.811783	-0.59054
		HCFC2	host cell factor C2	-0.364718
		IGF1	insulin-like growth factor 1 (somatomedin C)	-0.711299
		IL10	interleukin 10	-2.29811
		IL15	interleukin 15	-1.02081	-0.743132
		IL19	interleukin 19	-1.13078
		IL1RN	interleukin 1 receptor antagonist	-1.72088	-1.59238
		IL23A	interleukin 23, alpha subunit p19	-0.826534	-0.526965
		MDK	midkine (neurite growth-promoting factor 2)	-0.63475	-0.750238
		MEGF8	multiple EGF-like-domains 8		-0.304218
		WNT5A	wingless-type MMTV integration site family, member 5A	-0.755633
		S100A6	S100 calcium binding protein A6	-0.713449	-0.577338
		THPO	thrombopoietin	-0.656282
		TNFSF10	tumor necrosis factor (ligand) superfamily, member 10	-3.62251	-2.40314
		TNFSF13	tumor necrosis factor (ligand) superfamily, member 13	-0.458057	-0.342561
		TNFSF13B	tumor necrosis factor (ligand) superfamily, member 13b	-3.12794	-2.31386
		HGF	hepatocyte growth factor (hepapoietin A	-2.29178	-1.92184
		TNXA	tenascin XA pseudogene	-0.644826	-0.553065
		TNFSF12-TNFSF13	TNFSF12-TNFSF13 readthrough	-0.457297	-0.421872

## Sheet: MM.1S N1 up
Division	Category	Gene Symbol	Gene Name	shN1 #1 [log2FC]	shN1 #2 [log2FC]
Core matrisome	Collagens	COL24A1	collagen, type XXIV, alpha 1		0.378809
Matrisome- associated	ECM-affiliated Proteins	CLEC7A	C-type lectin domain family 7, member A	0.329753	0.451107
		SDC2	syndecan 2		0.978744
	ECM Regulators	P4HA2	prolyl 4-hydroxylase, alpha polypeptide II		0.468652
	Secreted Factors	AMH	anti-Mullerian hormone		0.435682
		CBLN2	cerebellin 2 precursor		0.388497
		CBLN3	cerebellin 3 precursor		0.361331
		IL17D	interleukin 17D		0.483024
		TGFA	transforming growth factor, alpha	0.42355	0.386426
		COL6A4P2	collagen, type VI, alpha 4 pseudogene 2	0.399829	0.500073

## Sheet: MM.1S N1 down
Division	Category	Gene Symbol	Gene Name	shN1 #1 [log2FC]	shN1 #2 [log2FC]
Core matrisome	ECM Glycoproteins	EMID1	EMI domain containing 1		-0.374552
		EMILIN1	elastin microfibril interfacer 1		-0.323945
		FBN1	fibrillin 1	-0.551887
		IGFBP3	insulin-like growth factor binding protein 3	-0.352569
		LGI2	leucine-rich repeat LGI family, member 2	-0.355479
		NELL2	NEL-like 2 (chicken)	-0.544787
		RELN	reelin		-0.464815
		SMOC1	SPARC related modular calcium binding 1		-0.290263
		SPARC	secreted protein, acidic, cysteine-rich (osteonectin)		-0.612737
Matrisome-associated	ECM-affiliated Proteins	ANXA6	annexin A6	-0.241564	-0.305647
		GPC4	glypican 4		-0.270061
		PARM1	prostate androgen-regulated mucin-like protein 1	-0.223883
		PLXNC1	plexin C1	-0.367117
		PLXND1	plexin D1	-0.728674
		SDC1	syndecan 1		-0.211969
		SEMA4A	sema domain, immunoglobulin domain (Ig), transmembrane domain (TM) and short cytoplasmic domain, (semaphorin) 4A		-0.340137
	ECM Regulators	ADAM15	ADAM metallopeptidase domain 15	-0.278127	-0.363372
		ADAM8	ADAM metallopeptidase domain 8		-0.346156
		CD109	CD109 molecule	-0.393995
		CST3	cystatin C		-0.27858
		CSTB	cystatin B (stefin B)	-0.188418
		CTSB	cathepsin B	-0.246194
		CTSD	cathepsin D		-0.286362
		CTSO	cathepsin O		-0.239285
		CTSS	cathepsin S		-0.224199
		F12	coagulation factor XII (Hageman factor)		-0.494571
		PLOD2	procollagen-lysine, 2-oxoglutarate 5-dioxygenase 2		-0.292491
		SULF1	sulfatase 1		-0.521392
		TIMP1	TIMP metallopeptidase inhibitor 1		-0.668265
		TIMP2	TIMP metallopeptidase inhibitor 2		-0.266102
	Secreted Factors	BMP6	bone morphogenetic protein 6		-0.192153
		BMP8B	bone morphogenetic protein 8b		-0.439158
		LEFTY2	left-right determination factor 2		-0.485825
		MEGF9	multiple EGF-like-domains 9	-0.336203
		NRG1	neuregulin 1	-0.553176
		NRG3	neuregulin 3		-0.394537
		TGFB1	transforming growth factor, beta 1	-0.407875	-0.552918
		WNT10A	wingless-type MMTV integration site family, member 10A		-0.227623

## Sheet: MM.1S N2 up
Division	Category	Gene Symbol	Gene Name	shN2 #1 [log2FC]	shN2 #2 [log2FC]
Core matrisome	ECM Glycoproteins	NDNF	chromosome 4 open reading frame 31	0.580448	0.698353
		COLQ	collagen-like tail subunit (single strand of homotrimer) of asymmetric acetylcholinesterase	0.499493
		IGFBP7	insulin-like growth factor binding protein 7	0.290899
		LGI2	leucine-rich repeat LGI family, member 2		0.468963
		MFGE8	milk fat globule-EGF factor 8 protein		0.226108
		TINAGL1	tubulointerstitial nephritis antigen-like 1	0.500848
	Collagens	COL24A1	collagen, type XXIV, alpha 1	0.549441
		COL25A1	collagen, type XXV, alpha 1	0.49569	0.470815
	Proteoglycans	HAPLN3	hyaluronan and proteoglycan link protein 3	0.514997
Matrisome-associated	ECM-affiliated Proteins	C1QTNF6	C1q and tumor necrosis factor related protein 6	0.429094
		CLEC7A	C-type lectin domain family 7, member A	0.392475	0.489558
		PLXNA2	plexin A2	0.348063
		SDC2	syndecan 2	0.811239	0.572476
		SDC3	syndecan 3	0.715454
	ECM Regulators	ADAM23	ADAM metallopeptidase domain 23		0.271997
		CTSF	cathepsin F	0.473953	0.842397
		CTSH	cathepsin H	0.30821
		CTSL	cathepsin L1		0.604008
		P4HA2	prolyl 4-hydroxylase, alpha polypeptide II	0.458895	0.349752
		SERPINB9	serpin peptidase inhibitor, clade B (ovalbumin), member 9		0.460897
	Secreted Factors	AMH	anti-Mullerian hormone	0.414494
		CBLN2	cerebellin 2 precursor	0.639546
		TGFA	transforming growth factor, alpha	0.369106	0.404891
		WNT5A	wingless-type MMTV integration site family, member 5A	0.482379	0.676175
		COL6A4P2	collagen, type VI, alpha 4 pseudogene 2	0.409912

## Sheet: MM.1S N2 down
Division	Category	Gene Symbol	Gene Name	shN2 #1 [log2FC]	shN2 #2 [log2FC]
Core matrisome	ECM Glycoproteins	CRELD1	cysteine-rich with EGF-like domains 1		-0.355664
		CRELD2	cysteine-rich with EGF-like domains 2	-0.278331
		CRIM1	cysteine rich transmembrane BMP regulator 1 (chordin-like)	-0.308251	-1.02782
		CTHRC1	collagen triple helix repeat containing 1		-0.383499
		EMILIN1	elastin microfibril interfacer 1		-0.442697
		FRAS1	Fraser syndrome 1	-0.589034
		GAS6	growth arrest-specific 6	-0.241463
		LAMA5	laminin, alpha 5		-0.407584
		LAMB3	laminin, beta 3	-0.440781	-1.11762
		LTBP3	latent transforming growth factor beta binding protein 3		-0.341041
		NPNT	nephronectin	-0.296498	-0.639462
		VWA7	chromosome 6 open reading frame 27	-0.280212	-0.298045
		RELN	reelin	-0.421955
		SMOC1	SPARC related modular calcium binding 1		-0.678329
	Collagens	COL4A3	collagen, type IV, alpha 3 (Goodpasture antigen)		-0.446802
		COL9A2	collagen, type IX, alpha 2	-0.318652	-0.680364
Matrisome-associated	ECM-affiliated Proteins	ANXA1	annexin A1	-0.376943	-0.384808
		ANXA11	annexin A11	-0.198653	-0.231768
		ANXA2	annexin A2	-0.536661	-0.481689
		ANXA6	annexin A6	-0.312524	-0.35817
		LGALS1	lectin, galactoside-binding, soluble, 1	-0.56428	-0.962468
		PLXDC2	plexin domain containing 2		-0.501168
		PLXNA3	plexin A3		-0.572366
		PLXNC1	plexin C1		-0.286471
		PLXND1	plexin D1		-0.442113
		SEMA4A	sema domain, immunoglobulin domain (Ig), transmembrane domain (TM) and short cytoplasmic domain, (semaphorin) 4A	-0.35565	-0.659924
		SEMA5A	sema domain, seven thrombospondin repeats (type 1 and type 1-like), transmembrane domain (TM) and short cytoplasmic domain, (semaphorin) 5A		-0.51502
	ECM Regulators	ADAM15	ADAM metallopeptidase domain 15	-0.381457	-0.334425
		ADAM28	ADAM metallopeptidase domain 28		-0.300702
		ADAM8	ADAM metallopeptidase domain 8	-0.245931	-0.639284
		CST3	cystatin C	-0.284397
		CTSS	cathepsin S	-0.194654	-0.29743
		CTSZ	cathepsin Z	-0.334174	-0.371801
		EGLN2	egl nine homolog 2 (C. elegans)	-0.306576
		F12	coagulation factor XII (Hageman factor)		-0.588879
		LOXL4	lysyl oxidase-like 4		-0.465755
		MMP16	matrix metallopeptidase 16 (membrane-inserted)		-0.590402
		P4HA1	prolyl 4-hydroxylase, alpha polypeptide I		-0.45857
		PLOD3	procollagen-lysine, 2-oxoglutarate 5-dioxygenase 3		-0.22416
		SERPINB6	serpin peptidase inhibitor, clade B (ovalbumin), member 6	-0.392325
		SERPINB8	serpin peptidase inhibitor, clade B (ovalbumin), member 8	-0.440336
		SERPINE2	serpin peptidase inhibitor, clade E (nexin, plasminogen activator inhibitor type 1), member 2		-0.40842
		SERPINI1	serpin peptidase inhibitor, clade I (neuroserpin), member 1		-0.456578
		SULF1	sulfatase 1	-0.303305
		SULF2	sulfatase 2		-0.214724
		TIMP1	TIMP metallopeptidase inhibitor 1	-0.526759	-0.710019
	Secreted Factors	BMP6	bone morphogenetic protein 6	-0.321188	-0.188306
		BMP8A	bone morphogenetic protein 8a		-0.411109
		BMP8B	bone morphogenetic protein 8b	-0.372292	-0.631825
		CCL3	chemokine (C-C motif) ligand 3		-0.520861
		CCL3L3	chemokine (C-C motif) ligand 3-like 3		-0.486775
		GDF11	growth differentiation factor 11	-0.239734
		GDNF	glial cell derived neurotrophic factor		-0.433997
		IL23A	interleukin 23, alpha subunit p19		-0.412022
		LEFTY2	left-right determination factor 2	-0.23638
		NRG2	neuregulin 2		-0.454094
		NRG3	neuregulin 3		-0.42403
		PDGFB	platelet-derived growth factor beta polypeptide (simian sarcoma viral (v-sis) oncogene homolog)	-0.460548	-0.58532
		S100A10	S100 calcium binding protein A10	-0.346863	-0.83457
		S100A11	S100 calcium binding protein A11	-0.184354
		S100A6	S100 calcium binding protein A6	-0.545138	-0.915459
		TGFB1	transforming growth factor, beta 1		-1.09658
		TNFSF13	tumor necrosis factor (ligand) superfamily, member 13		-0.509454
		TNFSF15	tumor necrosis factor (ligand) superfamily, member 15		-0.521962
		VEGFB	vascular endothelial growth factor B	-0.461259	-0.402588
		WNT10A	wingless-type MMTV integration site family, member 10A	-0.40064	-0.318829
		OVOS2	UP:Ovostatin 2		-0.339745
		ANXA2P2	annexin A2 pseudogene 2	-0.519156	-0.433085
