# Supplementary material for: Identification of NOTCH-driven matrisome-associated genes as prognostic indicators of multiple myeloma patient survival
Source: Blood Cancer J. 2023 Sep 5;13(1):134. doi: 10.1038/s41408-023-00907-6 (PMC10480158; doi:10.1038/s41408-023-00907-6)
Supplement: Supplementary file 4 — Supplemental Table 3 [file 41408_2023_907_MOESM4_ESM.xlsx]

## Sheet: GSEA MM.1S, FDR q-value<0.25
				FDR q-values
		GO ID	GO Term	shN1 #1	shN1 #2	shN2 #1	shN2 #2
NOTCH1 & NOTCH2	down	GO:0005764	lysosome	0.047	0.014	0	0.003
		GO:0007159	leukocyte cell-cell adhesion	0.035	0.007	0.017	0.005
		GO:0005773	vacuole	0.052	0.009	0.001	0.003
		GO:0002224	toll-like receptor signaling pathway	0.017	0.021	0.046	0.019
		GO:0005635	nuclear envelope	0.014	0.001	0.022	0.07
		GO:0007264	small GTPase mediated signal transduction	0.026	0.006	0.084	0.005
		GO:0045121	membrane raft	0.027	0.016	0.085	0.002
		GO:0005834	heterotrimeric G-protein complex	0.046	0.021	0.034	0.047
		GO:0001727	lipid kinase activity	0.073	0.008	0.024	0.046
		GO:0005768	endosome	0.082	0.027	0.035	0.013
		GO:0003823	antigen binding	0.129	0.009	0.019	0.002
		GO:0018105	peptidyl-serine phosphorylation	0.02	0.002	0.124	0.016
		GO:0030173	integral component of Golgi membrane	0.099	0.011	0.005	0.054
		GO:0010970	transport along microtubule	0.057	0.037	0.025	0.051
		GO:0005516	calmodulin binding	0.021	0.03	0.114	0.006
		GO:0031965	nuclear membrane	0.037	0.004	0.065	0.07
		GO:0015629	actin cytoskeleton	0.01	0.032	0.096	0.039
		GO:0018209	peptidyl-serine modification	0.015	0	0.136	0.032
		GO:0007265	Ras protein signal transduction	0.026	0.011	0.129	0.019
		GO:0045670	regulation of osteoclast differentiation	0.017	0.034	0.095	0.042
NOTCH1	down	GO:0003682	chromatin binding	0.002	0.016
		GO:0005643	nuclear pore	0.005	0.022
		GO:0008629	intrinsic apoptotic signaling pathway	0.017	0.014
		GO:0007219	Notch signaling pathway	0.017	0.017
		GO:0030330	DNA damage response, signal transduction by p53 class mediator	0.017	0.018
		GO:0061008	hepaticobiliary system development	0.026	0.01
		GO:0010552	positive regulation of transcription by RNA polymerase II	0.017	0.023
		GO:0042770	signal transduction in response to DNA damage	0.015	0.028
		GO:0010623	programmed cell death involved in cell development	0.031	0.017
		GO:0006913	nucleocytoplasmic transport	0.012	0.04
		GO:0035282	segmentation	0.011	0.042
		GO:0004386	helicase activity	0.004	0.053
		GO:0051169	nuclear transport	0.015	0.043
		GO:0000792	heterochromatin	0.009	0.05
		GO:0001756	somitogenesis	0.017	0.044
		GO:0006325	chromatin organization	0.015	0.047
		GO:0042116	macrophage activation	0.026	0.037
		GO:0017053	transcription repressor complex	0.026	0.038
		GO:0000785	chromatin	0.028	0.037
		GO:0045668	negative regulation of osteoblast differentiation	0.035	0.03
	up	GO:0005179	hormone activity	0.007	0.136
		GO:0022626	cytosolic ribosome	0	0.062
		GO:0022627	cytosolic small ribosomal subunit	0	0.021
NOTCH2	down	GO:0042611	MHC protein complex			0.001	0.029
		GO:0005544	calcium-dependent phospholipid binding			0.071	0.015
		GO:0048306	calcium-dependent protein binding			0.085	0.019
		GO:0061041	regulation of wound healing			0.123	0.005
		GO:0048678	response to axon injury			0.053	0.102
		GO:0050819	negative regulation of coagulation			0.168	0.033
		GO:0022625	cytosolic large ribosomal subunit			0	0.208
		GO:0046456	icosanoid biosynthetic process			0.118	0.102
		GO:0006906	vesicle fusion			0.101	0.122
		GO:0004867	serine-type endopeptidase inhibitor activity			0.203	0.026
		GO:0042056	chemoattractant activity			0.065	0.167
		GO:0007040	lysosome organization			0.156	0.101
		GO:0032787	monocarboxylic acid metabolic process			0.123	0.181
		GO:0006635	fatty acid beta-oxidation			0.172	0.135
		GO:0019439	aromatic compound catabolic process			0.173	0.142
		GO:0001709	cell fate determination			0.129	0.195
		GO:0000038	very long-chain fatty acid metabolic process			0.248	0.08
		GO:0008138	protein tyrosine/serine/threonine phosphatase activity			0.197	0.133
		GO:0006690	icosanoid metabolic process			0.234	0.103
		GO:0034637	cellular carbohydrate biosynthetic process			0.185	0.164
